# Supplementary material for: Source attribution of human campylobacteriosis at the point of exposure by combining comparative exposure assessment and subtype comparison based on comparative genomic fingerprinting
Source: PLoS One. 2017 Aug 24;12(8):e0183790. doi: 10.1371/journal.pone.0183790 (PMC5570367; doi:10.1371/journal.pone.0183790)
Supplement: S1 File — It includes the isolate identification number, the Campylobacter species, the origin of the isolate, the year of the sample collection, the CGF pattern, and the CGF subtype number based on the 100% similarity. (XLSX) [file pone.0183790.s006.xlsx]

## Sheet: FoodNet Canada
isolate id	species	origin	year	CGF pattern	CGF subtype number
CE_R_10_0151	COLI	BEEF_Vehicle	2010	0011010110111000111010010011110000001001	494
CE_R_09_0255	JEJUNI	BEEF_Vehicle	2009	0111000111100001111101100000001001110001	150
CA99CN070013	JEJUNI	BEEF_Vehicle	2007	1011111111111111111110111111111111111111	396
CE_M_06_0500	OTHER SPECIES	CATTLE_Reservoir	2006	0000000000000000000000000000000000000000	214
CE_M_06_0527	OTHER SPECIES	CATTLE_Reservoir	2006	0000000000000000000000000000000000000000	214
CE_M_06_0544	OTHER SPECIES	CATTLE_Reservoir	2006	0000000000000000000000000000000000000000	214
CE_M_06_0559	OTHER SPECIES	CATTLE_Reservoir	2006	0000000000000000000000000000000000000000	214
CE_M_06_0561	OTHER SPECIES	CATTLE_Reservoir	2006	0000000000000000000000000000000000000000	214
CE_M_06_0605	OTHER SPECIES	CATTLE_Reservoir	2006	0000000000000000000000000000000000000000	214
CE_M_07_2055	OTHER SPECIES	CATTLE_Reservoir	2007	0000000000000000000000000000000000000000	214
CE_M_07_2057	OTHER SPECIES	CATTLE_Reservoir	2007	0000000000000000000000000000000000000000	214
CE_M_10_2004	COLI	CATTLE_Reservoir	2010	0000000000000000000000000000000000000000	214
CE_M_10_2010	OTHER SPECIES	CATTLE_Reservoir	2010	0000000000000000000000000000000000000000	214
CE_M_10_2011	OTHER SPECIES	CATTLE_Reservoir	2010	0000000000000000000000000000000000000000	214
CE_M_10_2013	OTHER SPECIES	CATTLE_Reservoir	2010	0000000000000000000000000000000000000000	214
CE_M_10_2023	OTHER SPECIES	CATTLE_Reservoir	2010	0000000000000000000000000000000000000000	214
CE_M_10_2035	OTHER SPECIES	CATTLE_Reservoir	2010	0000000000000000000000000000000000000000	214
CE_M_10_2101	OTHER SPECIES	CATTLE_Reservoir	2010	0000000000000000000000000000000000000000	214
CE_M_10_2106	OTHER SPECIES	CATTLE_Reservoir	2010	0000000000000000000000000000000000000000	214
CE_M_10_3017	OTHER SPECIES	CATTLE_Reservoir	2010	0000000000000000000000000000000000000000	214
CE_M_11_2034	OTHER SPECIES	CATTLE_Reservoir	2011	0000000000000000000000000000000000000000	214
CE_M_11_2046	OTHER SPECIES	CATTLE_Reservoir	2011	0000000000000000000000000000000000000000	214
CE_M_11_2068	OTHER SPECIES	CATTLE_Reservoir	2011	0000000000000000000000000000000000000000	214
CE_M_11_3030	OTHER SPECIES	CATTLE_Reservoir	2011	0000000000000000000000000000000000000000	214
CE_M_08_2017	OTHER SPECIES	CATTLE_Reservoir	2008	0000000000000000000000001000000000000000	204
CE_M_08_2058	JEJUNI	CATTLE_Reservoir	2008	0000000000000000000000001000100000000000	222
CE_M_06_0502	OTHER SPECIES	CATTLE_Reservoir	2006	0000000000000001000000000000000000000000	219
CE_M_06_0511	OTHER SPECIES	CATTLE_Reservoir	2006	0000000000000001000000000000000000000000	219
CE_M_06_0526	OTHER SPECIES	CATTLE_Reservoir	2006	0000000000000001000000000000000000000000	219
CE_M_06_0545	OTHER SPECIES	CATTLE_Reservoir	2006	0000000000000001000000000000000000000000	219
CE_M_06_0549	OTHER SPECIES	CATTLE_Reservoir	2006	0000000000000001000000000000000000000000	219
CE_M_06_0557	OTHER SPECIES	CATTLE_Reservoir	2006	0000000000000001000000000000000000000000	219
CE_M_06_0577	OTHER SPECIES	CATTLE_Reservoir	2006	0000000000000001000000000000000000000000	219
CE_M_06_0602	OTHER SPECIES	CATTLE_Reservoir	2006	0000000000000001000000000000000000000000	219
CE_M_07_2029	OTHER SPECIES	CATTLE_Reservoir	2007	0000000000000001000000000000000000000000	219
CE_M_07_2053	OTHER SPECIES	CATTLE_Reservoir	2007	0000000000000001000000000000000000000000	219
CE_M_07_2059	OTHER SPECIES	CATTLE_Reservoir	2007	0000000000000001000000000000000000000000	219
CE_M_08_2095	OTHER SPECIES	CATTLE_Reservoir	2008	0000000000000001000000000000000000000000	219
CE_M_08_2108	OTHER SPECIES	CATTLE_Reservoir	2008	0000000000000001000000000000000000000000	219
CE_M_11_2050	OTHER SPECIES	CATTLE_Reservoir	2011	0000000000000001000000000000000000000000	219
CE_M_11_3021	OTHER SPECIES	CATTLE_Reservoir	2011	0000000000000001000000000000000000000000	219
CE_M_10_2014	OTHER SPECIES	CATTLE_Reservoir	2010	0000000000000010000000000000000000000000	213
CE_M_10_2018	OTHER SPECIES	CATTLE_Reservoir	2010	0000000000000010000000000000000000000000	213
CE_M_10_2025	OTHER SPECIES	CATTLE_Reservoir	2010	0000000000000010000000000000000000000000	213
CE_M_10_2026	OTHER SPECIES	CATTLE_Reservoir	2010	0000000000000010000000000000000000000000	213
CE_M_10_2027	OTHER SPECIES	CATTLE_Reservoir	2010	0000000000000010000000000000000000000000	213
CE_M_10_2049	OTHER SPECIES	CATTLE_Reservoir	2010	0000000000001000000000000000000000000000	210
CE_M_10_2069	OTHER SPECIES	CATTLE_Reservoir	2010	0000000000001000000000000000000000000000	210
CE_M_08_3026	OTHER SPECIES	CATTLE_Reservoir	2008	0000000000100001000000000000000000000000	220
CE_M_09_2000	OTHER SPECIES	CATTLE_Reservoir	2009	0000000001000000000000001000000000000000	208
CE_M_06_0591	COLI	CATTLE_Reservoir	2006	0000010110110000111010000010110000001011	579
CE_M_06_0650	COLI	CATTLE_Reservoir	2006	0000010110110000111010000010110000001011	579
CE_M_06_0649	COLI	CATTLE_Reservoir	2006	0000010110111000111010000010010000001011	581
CE_M_10_3021	OTHER SPECIES	CATTLE_Reservoir	2010	0001000000000001011100100000001000000000	229
CE_M_07_3050	JEJUNI	CATTLE_Reservoir	2007	0001001111100101111101100000001000000001	171
CE_M_09_2029	OTHER SPECIES	CATTLE_Reservoir	2009	0010000001000000000100101111000000100000	230
CE_M_08_2042	JEJUNI	CATTLE_Reservoir	2008	0010000001100001100001100010110000000000	116
CE_M_09_2055	JEJUNI	CATTLE_Reservoir	2009	0010000001100001100001100010110000000100	117
CE_M_09_3022	JEJUNI	CATTLE_Reservoir	2009	0010000001100001100001100010110000000100	117
CE_M_10_3062	JEJUNI	CATTLE_Reservoir	2010	0010000001100001100001100010110000000100	117
CE_M_11_2018	JEJUNI	CATTLE_Reservoir	2011	0010000001100001111101100010110000010000	49
CE_M_11_3061	OTHER SPECIES	CATTLE_Reservoir	2011	0010000011100001100100100010110000000000	70
06_6551	COLI	CATTLE_Reservoir	2006	0010000110111000111010000010110000001001	577
08_2978	COLI	CATTLE_Reservoir	2007	0010000110111000111010000010110000001011	576
CE_M_08_3020	COLI	CATTLE_Reservoir	2008	0010000110111000111010000010110000001011	576
CE_M_10_2006	COLI	CATTLE_Reservoir	2010	0010000110111000111010000010110000001011	576
CE_M_10_3029	COLI	CATTLE_Reservoir	2010	0010000110111000111010000010110000001011	576
06_5961	JEJUNI	CATTLE_Reservoir	2006	0010001001100000111101100010111000000000	56
CE_M_08_2044	JEJUNI	CATTLE_Reservoir	2008	0010001001100000111101100010111000000000	56
CE_M_08_2045	JEJUNI	CATTLE_Reservoir	2008	0010001001100000111101100010111000000000	56
CE_M_08_3084	JEJUNI	CATTLE_Reservoir	2008	0010001001100000111101100010111000000000	56
CE_M_08_3085	JEJUNI	CATTLE_Reservoir	2008	0010001001100000111101100010111000000000	56
CE_M_09_2022	JEJUNI	CATTLE_Reservoir	2009	0010001001100000111101100010111000000000	56
CE_M_09_2025	JEJUNI	CATTLE_Reservoir	2009	0010001001100000111101100010111000000000	56
CE_M_09_2026	JEJUNI	CATTLE_Reservoir	2009	0010001001100000111101100010111000000000	56
CE_M_09_2045	JEJUNI	CATTLE_Reservoir	2009	0010001001100000111101100010111000000000	56
CE_M_09_2046	JEJUNI	CATTLE_Reservoir	2009	0010001001100000111101100010111000000000	56
CE_M_09_2047	JEJUNI	CATTLE_Reservoir	2009	0010001001100000110100100010110000000000	67
CE_M_09_2054	JEJUNI	CATTLE_Reservoir	2009	0010001001100000111101100010011000000000	60
CE_M_09_2117	JEJUNI	CATTLE_Reservoir	2009	0010001001100000111101100010111000000000	56
CE_M_09_2119	JEJUNI	CATTLE_Reservoir	2009	0010001001100000111101100010111000000000	56
CE_M_09_3049	OTHER SPECIES	CATTLE_Reservoir	2009	0010001001100000111101100010110000000000	52
CE_M_09_3059	JEJUNI	CATTLE_Reservoir	2009	0010001001100000111101100010111000000000	56
CE_M_10_2031	JEJUNI	CATTLE_Reservoir	2010	0010001001100000111101100010111000000000	56
CE_M_10_2034	JEJUNI	CATTLE_Reservoir	2010	0010001001100000111101100010111000000000	56
CE_M_10_2054	JEJUNI	CATTLE_Reservoir	2010	0010001001100000111101100010111000000000	56
CE_M_10_2057	JEJUNI	CATTLE_Reservoir	2010	0010001001100000111101100010111000000000	56
CE_M_10_2070	JEJUNI	CATTLE_Reservoir	2010	0010001001100000111101100010111000000000	56
CE_M_10_2082	JEJUNI	CATTLE_Reservoir	2010	0010001001100000111101100010111000000000	56
CE_M_10_2093	JEJUNI	CATTLE_Reservoir	2010	0010001001100000111101100010111001000000	58
CE_M_10_3085	JEJUNI	CATTLE_Reservoir	2010	0010001001100000111101100010011001000000	61
CE_M_11_2035	JEJUNI	CATTLE_Reservoir	2011	0010001001100000111101100010111001010000	59
CE_M_11_2049	JEJUNI	CATTLE_Reservoir	2011	0010001001100000111101100010111000000000	56
CE_M_11_2053	JEJUNI	CATTLE_Reservoir	2011	0010001001100000111101100010111000010000	55
CE_M_11_2055	JEJUNI	CATTLE_Reservoir	2011	0010001001100000111101100010111000010000	55
CE_M_11_2058	JEJUNI	CATTLE_Reservoir	2011	0010001001100000111101100010111000010000	55
CE_M_11_2069	JEJUNI	CATTLE_Reservoir	2011	0010001001100000111101100010111000010000	55
CE_M_11_2070	JEJUNI	CATTLE_Reservoir	2011	0010001001100000111101100010111000010000	55
CE_M_11_2071	JEJUNI	CATTLE_Reservoir	2011	0010001001100000111101100010111000010000	55
CE_M_11_3005	JEJUNI	CATTLE_Reservoir	2011	0010001001100000111101100010111000000000	56
CE_M_11_3007	JEJUNI	CATTLE_Reservoir	2011	0010001001100000111101100010111000010000	55
CE_M_11_3069	JEJUNI	CATTLE_Reservoir	2011	0010001001100000111101100010111000010000	55
06_6553	JEJUNI	CATTLE_Reservoir	2006	0010001001100001100101100010110000000100	109
06_6557	JEJUNI	CATTLE_Reservoir	2006	0010001001100001111101110011110000000000	43
CE_M_08_2032	JEJUNI	CATTLE_Reservoir	2008	0010001001100001111101110011110000000000	43
CE_M_08_2060	JEJUNI	CATTLE_Reservoir	2008	0010001001100001100101100010010000000100	111
CE_M_09_2011	JEJUNI	CATTLE_Reservoir	2009	0010001001100001111101110011110000000000	43
CE_M_09_2017	JEJUNI	CATTLE_Reservoir	2009	0010001001100001111101110011110000000000	43
CE_M_09_2033	JEJUNI	CATTLE_Reservoir	2009	0010001001100001100101100010110000000100	109
CE_M_09_2059	JEJUNI	CATTLE_Reservoir	2009	0010001001100001111101110011110000000000	43
CE_M_09_2065	JEJUNI	CATTLE_Reservoir	2009	0010001001100001111101110011110000000000	43
CE_M_09_2066	JEJUNI	CATTLE_Reservoir	2009	0010001001100001111101110011110000000000	43
CE_M_09_2067	JEJUNI	CATTLE_Reservoir	2009	0010001001100001111101110011110000000000	43
CE_M_09_3003	JEJUNI	CATTLE_Reservoir	2009	0010001001100001100101100010110000000100	109
CE_M_09_3006	JEJUNI	CATTLE_Reservoir	2009	0010001001100001111101110011110000000000	43
CE_M_09_3017	JEJUNI	CATTLE_Reservoir	2009	0010001001100001111101100010110000000000	51
CE_M_10_2036	JEJUNI	CATTLE_Reservoir	2010	0010001001100001111101110011110000000000	43
CE_M_10_2046	JEJUNI	CATTLE_Reservoir	2010	0010001001100001111101110011110000000000	43
CE_M_10_2062	JEJUNI	CATTLE_Reservoir	2010	0010001001100001111101110011110000000000	43
CE_M_10_2091	JEJUNI	CATTLE_Reservoir	2010	0010001001100001100101100010110000000100	109
CE_M_10_3001	JEJUNI	CATTLE_Reservoir	2010	0010001001100001111101110011110000000000	43
CE_M_10_3002	JEJUNI	CATTLE_Reservoir	2010	0010001001100001111101110011110000000000	43
CE_M_11_2014	JEJUNI	CATTLE_Reservoir	2011	0010001001100001100101100010110000000100	109
CE_M_11_2015	JEJUNI	CATTLE_Reservoir	2011	0010001001100001100101100010110000000100	109
CE_M_11_2017	JEJUNI	CATTLE_Reservoir	2011	0010001001100001100101100010110000000100	109
CE_M_11_2020	JEJUNI	CATTLE_Reservoir	2011	0010001001100001100101100010110000000100	109
CE_M_11_2067	JEJUNI	CATTLE_Reservoir	2011	0010001001100001100101100010110000000000	115
CE_M_11_3017	JEJUNI	CATTLE_Reservoir	2011	0010001001100001111101110011110000000000	43
CE_M_11_3018	JEJUNI	CATTLE_Reservoir	2011	0010001001100001111101110011110000000000	43
CE_M_11_3019	JEJUNI	CATTLE_Reservoir	2011	0010001001100001111101110011110000000000	43
06_6556	COLI	CATTLE_Reservoir	2006	0010001011100000111101100010111000000000	62
CE_M_08_2016	JEJUNI	CATTLE_Reservoir	2008	0010001101100000100100100010110000000000	68
CE_M_06_0609	JEJUNI	CATTLE_Reservoir	2006	0010001111100001100001100010110000000100	99
CE_M_08_2070	JEJUNI	CATTLE_Reservoir	2008	0010001111100001111101100010110000000000	35
CE_M_08_3056	JEJUNI	CATTLE_Reservoir	2008	0010001111100001100100100010110000000100	104
CE_M_08_3057	JEJUNI	CATTLE_Reservoir	2008	0010001111100001100100100010110000000100	104
CE_M_09_2034	JEJUNI	CATTLE_Reservoir	2009	0010001111100001111101100010000000000000	159
CE_M_09_2077	JEJUNI	CATTLE_Reservoir	2009	0010001111100001111101100010000000000000	159
CE_M_09_2086	JEJUNI	CATTLE_Reservoir	2009	0010001111100001111101110011110000000000	29
CE_M_09_2099	JEJUNI	CATTLE_Reservoir	2009	0010001111100001100001100010110000000000	98
CE_M_09_2118	JEJUNI	CATTLE_Reservoir	2009	0010001111100001111101110011110000000000	29
CE_M_09_3005	JEJUNI	CATTLE_Reservoir	2009	0010001111100001100100100010110000000100	104
CE_M_09_3023	JEJUNI	CATTLE_Reservoir	2009	0010001111100001111101100010110000000000	35
CE_M_09_3073	JEJUNI	CATTLE_Reservoir	2009	0010001111100001100100100010110000000100	104
CE_M_10_2061	JEJUNI	CATTLE_Reservoir	2010	0010001111100001100001100010110000000100	99
CE_M_10_2090	JEJUNI	CATTLE_Reservoir	2010	0010001111100001100001100010110000000100	99
CE_M_11_2037	JEJUNI	CATTLE_Reservoir	2011	0010001111100001111101110011110000000000	29
CE_M_11_2039	JEJUNI	CATTLE_Reservoir	2011	0010001111100001111101110011110000000000	29
CE_M_11_2059	JEJUNI	CATTLE_Reservoir	2011	0010001111100001111101110011110000000000	29
CE_M_11_2062	JEJUNI	CATTLE_Reservoir	2011	0010001111100001111101110011110000000000	29
CE_M_11_3062	JEJUNI	CATTLE_Reservoir	2011	0010001111100001100100100010110000000100	104
CE_M_06_0508	OTHER SPECIES	CATTLE_Reservoir	2006	0010010110110000111010000010110000001011	580
06_6550	COLI	CATTLE_Reservoir	2006	0010010110111000111010000010110000001011	567
08_2979	COLI	CATTLE_Reservoir	2007	0010010110111000111010000010110000001001	569
08_2980	COLI	CATTLE_Reservoir	2007	0010010110111000111010000010110000001001	569
08_2981	COLI	CATTLE_Reservoir	2007	0010010110111000111010000010110000001001	569
08_2982	COLI	CATTLE_Reservoir	2007	0010010110111000111010000010110000001001	569
08_2964	JEJUNI	CATTLE_Reservoir	2007	0010010110111000111010000010110000001011	567
08_2965	COLI	CATTLE_Reservoir	2007	0010010110111000111010000010110000001011	567
CE_M_08_3014	COLI	CATTLE_Reservoir	2008	0010010110111000111010000010110000001001	569
CE_M_08_3049	COLI	CATTLE_Reservoir	2008	0010010110111000111010000010110000001011	567
CE_M_08_3061	COLI	CATTLE_Reservoir	2008	0010010110111000111010000010110000001011	567
CE_M_08_3072	COLI	CATTLE_Reservoir	2008	0010010110111000111010000010110000001011	567
CE_M_08_3100	COLI	CATTLE_Reservoir	2008	0010010110111000111010000010110000001011	567
CE_M_08_3102	COLI	CATTLE_Reservoir	2008	0010010110111000111010000010110000001011	567
CE_M_08_3103	COLI	CATTLE_Reservoir	2008	0010010110111000111010000010110000001011	567
CE_M_09_2037	COLI	CATTLE_Reservoir	2009	0010010110111000111010000010110000001011	567
CE_M_09_2038	COLI	CATTLE_Reservoir	2009	0010010110111000111010000010110000001011	567
CE_M_09_2039	COLI	CATTLE_Reservoir	2009	0010010110111000111010000010110000001011	567
CE_M_09_2052	COLI	CATTLE_Reservoir	2009	0010010110111000111010000010110000001011	567
CE_M_09_2056	COLI	CATTLE_Reservoir	2009	0010010110111000111010000010110000001011	567
CE_M_09_3031	COLI	CATTLE_Reservoir	2009	0010010110111000111010000010010000001011	566
CE_M_09_3047	COLI	CATTLE_Reservoir	2009	0010010110111000111010000010110000001011	567
CE_M_09_3051	COLI	CATTLE_Reservoir	2009	0010010110111000111010000010110000001011	567
CE_M_09_3067	COLI	CATTLE_Reservoir	2009	0010010110111000111010000010110000001011	567
CE_M_09_3069	COLI	CATTLE_Reservoir	2009	0010010110111000111010000010110000001011	567
CE_M_09_3081	COLI	CATTLE_Reservoir	2009	0010010110111000111010000010110000001011	567
CE_M_09_3086	COLI	CATTLE_Reservoir	2009	0010010110111000111010000010110000001011	567
CE_M_09_3087	COLI	CATTLE_Reservoir	2009	0010010110111000111010000010110000001011	567
CE_M_09_3093	COLI	CATTLE_Reservoir	2009	0010010110111000111010000010110000001011	567
CE_M_09_3094	COLI	CATTLE_Reservoir	2009	0010010110111000111010000010110000001011	567
CE_M_09_3119	COLI	CATTLE_Reservoir	2009	0010010110111000111010000010110000001011	567
CE_M_10_2030	COLI	CATTLE_Reservoir	2010	0010010110111000111010000010110000001011	567
CE_M_10_2065	COLI	CATTLE_Reservoir	2010	0010010110111000111010000010110000001011	567
CE_M_10_2066	COLI	CATTLE_Reservoir	2010	0010010110111000111010000010110000001011	567
CE_M_10_2067	COLI	CATTLE_Reservoir	2010	0010010110111000111010000010010000001011	566
CE_M_10_3020	COLI	CATTLE_Reservoir	2010	0010010110111000111010000010110000001011	567
CE_M_10_3023	COLI	CATTLE_Reservoir	2010	0010010110111000111010000010110000001011	567
CE_M_10_3031	COLI	CATTLE_Reservoir	2010	0010010110111000111010000010110000001011	567
CE_M_10_3038	COLI	CATTLE_Reservoir	2010	0010010110111000111010000010110000001011	567
CE_M_10_3053	COLI	CATTLE_Reservoir	2010	0010010110111000111010000010110000001011	567
CE_M_10_3057	COLI	CATTLE_Reservoir	2010	0010010110111000111010000010110000001011	567
CE_M_10_3058	COLI	CATTLE_Reservoir	2010	0010010110111000111010000010110000001011	567
CE_M_11_2002	COLI	CATTLE_Reservoir	2011	0010010110111000111010010011110000001011	517
CE_M_11_2033	COLI	CATTLE_Reservoir	2011	0010010110111000111010000010010000011011	583
CE_M_11_2057	COLI	CATTLE_Reservoir	2011	0010010110111000111010000010110000001001	569
CE_M_11_3009	COLI	CATTLE_Reservoir	2011	0010010110111000111010000010110000011011	574
CE_M_11_3035	COLI	CATTLE_Reservoir	2011	0010010110111000111010000010110000011011	574
CE_M_11_3046	COLI	CATTLE_Reservoir	2011	0010010110111000111010000010110000001011	567
CE_M_11_3047	COLI	CATTLE_Reservoir	2011	0010010110111000111010000010110000011011	574
CE_M_11_3050	COLI	CATTLE_Reservoir	2011	0010010110111000111010000010110000011011	574
CE_M_10_2029	COLI	CATTLE_Reservoir	2010	0010010111111000111010000010110000001011	572
CE_M_10_3037	COLI	CATTLE_Reservoir	2010	0010010111111000111111000010110000001011	596
CE_M_10_3089	COLI	CATTLE_Reservoir	2010	0010010111111000111010000010110000001011	572
CE_M_10_3090	COLI	CATTLE_Reservoir	2010	0010010111111000111010000010110000001011	572
CE_M_10_3091	COLI	CATTLE_Reservoir	2010	0010010111111000111010000010110000001011	572
CE_M_10_3097	COLI	CATTLE_Reservoir	2010	0010010111111000111010000010110000001011	572
CE_M_10_3098	COLI	CATTLE_Reservoir	2010	0010010111111000111010000010110000001011	572
CE_M_10_3099	COLI	CATTLE_Reservoir	2010	0010010111111000111010000010110000001011	572
CE_M_09_2103	JEJUNI	CATTLE_Reservoir	2009	0010110011111111111110111111111111110110	421
CE_M_07_2035	COLI	CATTLE_Reservoir	2007	0010110110010000111010000010100000001011	604
CE_M_07_2040	COLI	CATTLE_Reservoir	2007	0010110110011000111010000010100000001011	605
CE_M_09_2101	JEJUNI	CATTLE_Reservoir	2009	0010111111100111111100100010001001111001	136
CE_M_09_3097	JEJUNI	CATTLE_Reservoir	2009	0010111111100111111100100010001001111000	137
CE_M_10_3109	JEJUNI	CATTLE_Reservoir	2010	0010111111100111110100100010000001111000	140
CE_M_08_2087	JEJUNI	CATTLE_Reservoir	2008	0010111111111111110110111111111111111000	420
CE_M_08_3032	JEJUNI	CATTLE_Reservoir	2008	0011000001100111111100110011110000000000	20
CE_M_08_3038	JEJUNI	CATTLE_Reservoir	2008	0011000001100111111100110011110000000000	20
CE_M_10_3059	COLI	CATTLE_Reservoir	2010	0011000110111000111010000010110000001011	578
CE_M_06_0573	JEJUNI	CATTLE_Reservoir	2006	0011000111100001111101100000001001110001	153
CE_M_08_2086	JEJUNI	CATTLE_Reservoir	2008	0011000111100001111101100000001001110001	153
CE_M_09_3045	JEJUNI	CATTLE_Reservoir	2009	0011000111100001111101100000001001110001	153
CE_M_09_3046	JEJUNI	CATTLE_Reservoir	2009	0011000111100001111101100000001001110001	153
CE_M_06_0506	JEJUNI	CATTLE_Reservoir	2006	0011001111100001111101100000001000000001	167
06_6552	JEJUNI	CATTLE_Reservoir	2006	0011001111100001111101100000001001110001	154
06_7576	JEJUNI	CATTLE_Reservoir	2006	0011001111100001111101100000001000000001	167
06_7583	JEJUNI	CATTLE_Reservoir	2006	0011001111100001111101100000001000000001	167
CE_M_06_0600	JEJUNI	CATTLE_Reservoir	2006	0011001111100001111101100000001001110001	154
CE_M_08_2003	JEJUNI	CATTLE_Reservoir	2008	0011001111100001111101100000000000000001	169
CE_M_08_2022	JEJUNI	CATTLE_Reservoir	2008	0011001111100001111101100000001000000001	167
CE_M_08_2023	JEJUNI	CATTLE_Reservoir	2008	0011001111100001111101100000001000000001	167
CE_M_08_2024	JEJUNI	CATTLE_Reservoir	2008	0011001111100001111101100000001000000001	167
CE_M_08_2026	JEJUNI	CATTLE_Reservoir	2008	0011001111100001111101100000001000000001	167
CE_M_08_2027	JEJUNI	CATTLE_Reservoir	2008	0011001111100001111101100000001000000001	167
CE_M_08_2040	JEJUNI	CATTLE_Reservoir	2008	0011001111100001111101100000001000000001	167
CE_M_08_2041	JEJUNI	CATTLE_Reservoir	2008	0011001111100001111101100000001000000001	167
CE_M_08_2056	OTHER SPECIES	CATTLE_Reservoir	2008	0011001111100001111101100000001001110001	154
CE_M_08_3040	JEJUNI	CATTLE_Reservoir	2008	0011001111100001111101100000001000000001	167
CE_M_08_3042	JEJUNI	CATTLE_Reservoir	2008	0011001111100001111101100000001000000001	167
CE_M_08_3045	JEJUNI	CATTLE_Reservoir	2008	0011001111100001111101100000001000000001	167
CE_M_08_3073	JEJUNI	CATTLE_Reservoir	2008	0011001111100001111101100000001001110001	154
CE_M_09_2002	JEJUNI	CATTLE_Reservoir	2009	0011001111100001111101100000001000000001	167
CE_M_09_2009	JEJUNI	CATTLE_Reservoir	2009	0011001111100001111101100000001001110001	154
CE_M_09_2023	JEJUNI	CATTLE_Reservoir	2009	0011001111100001111101100010000000000000	161
CE_M_09_2113	JEJUNI	CATTLE_Reservoir	2009	0011001111100001111101100000001001110001	154
CE_M_09_2114	JEJUNI	CATTLE_Reservoir	2009	0011001111100001111101100000001001110001	154
CE_M_09_2115	JEJUNI	CATTLE_Reservoir	2009	0011001111100001111101100000001001110001	154
CE_M_09_3014	JEJUNI	CATTLE_Reservoir	2009	0011001111100001111101100000001000000001	167
CE_M_09_3112	JEJUNI	CATTLE_Reservoir	2009	0011001111100001111101100000001001110001	154
CE_M_10_2005	JEJUNI	CATTLE_Reservoir	2010	0011001111100001111101100000001000000001	167
CE_M_10_2021	JEJUNI	CATTLE_Reservoir	2010	0011001111100001111101100000001001110001	154
CE_M_10_2022	JEJUNI	CATTLE_Reservoir	2010	0011001111100001111101100000001001110001	154
CE_M_10_2045	JEJUNI	CATTLE_Reservoir	2010	0011001111100001111101100000001000000001	167
CE_M_10_2047	JEJUNI	CATTLE_Reservoir	2010	0011001111100001111101100010000000000000	161
CE_M_10_2086	JEJUNI	CATTLE_Reservoir	2010	0011001111100001111101100010000000000000	161
CE_M_10_2087	JEJUNI	CATTLE_Reservoir	2010	0011001111100001111101100010000000000000	161
CE_M_10_2089	JEJUNI	CATTLE_Reservoir	2010	0011001111100001111101100000001000000001	167
CE_M_10_2109	JEJUNI	CATTLE_Reservoir	2010	0011001111100001111101100010000000000000	161
CE_M_10_2111	JEJUNI	CATTLE_Reservoir	2010	0011001111100001111101100010000000000000	161
CE_M_10_3009	JEJUNI	CATTLE_Reservoir	2010	0011001111100001111101100000001000000001	167
CE_M_10_3010	JEJUNI	CATTLE_Reservoir	2010	0011001111100001111101100000001000000001	167
CE_M_10_3082	JEJUNI	CATTLE_Reservoir	2010	0011001111100001111101100000001000000001	167
CE_M_10_3094	JEJUNI	CATTLE_Reservoir	2010	0011001111100001111101100000001000000001	167
CE_M_11_2009	JEJUNI	CATTLE_Reservoir	2011	0011001111100001111101100010000000010000	162
CE_M_11_2019	JEJUNI	CATTLE_Reservoir	2011	0011001111100001111101100000001001110001	154
CE_M_11_2025	JEJUNI	CATTLE_Reservoir	2011	0011001111100001111101100000001000010001	166
CE_M_11_2029	JEJUNI	CATTLE_Reservoir	2011	0011001111100001111101100000001001110001	154
CE_M_11_2042	JEJUNI	CATTLE_Reservoir	2011	0011001111100001111101100000011000010001	172
CE_M_11_2061	JEJUNI	CATTLE_Reservoir	2011	0011001111100001111101100000001000010001	166
CE_M_11_2063	JEJUNI	CATTLE_Reservoir	2011	0011001111100001111101100000001000010001	166
CE_M_11_3038	JEJUNI	CATTLE_Reservoir	2011	0011001111100001111101100000001000000001	167
CE_M_07_2107	JEJUNI	CATTLE_Reservoir	2007	0011001111100101111101100000001000000001	170
CE_M_10_3013	JEJUNI	CATTLE_Reservoir	2010	0011001111100101111101100000001000000001	170
CE_M_10_3014	JEJUNI	CATTLE_Reservoir	2010	0011001111100101111101100000001000000001	170
CE_M_10_3015	JEJUNI	CATTLE_Reservoir	2010	0011001111100101111101100000001000000001	170
CE_M_08_2033	JEJUNI	CATTLE_Reservoir	2008	0011010110111000111010010011110000001001	494
CE_M_08_2053	COLI	CATTLE_Reservoir	2008	0011010110111000100010010011110000001011	544
CE_M_08_2055	COLI	CATTLE_Reservoir	2008	0011010110111000111010010011110000001011	483
CE_M_10_3054	COLI	CATTLE_Reservoir	2010	0011010110111000111010000010110000001011	584
CE_M_10_3065	COLI	CATTLE_Reservoir	2010	0011010110111000111010000010110000001001	570
CE_M_08_2054	COLI	CATTLE_Reservoir	2008	0011010111111000100010000000000000001011	430
CE_M_11_3066	COLI	CATTLE_Reservoir	2011	0011010111111000111010010011110000001011	488
CE_M_09_2006	JEJUNI	CATTLE_Reservoir	2009	0011101111100111111111110011110000001001	297
CE_M_10_3079	JEJUNI	CATTLE_Reservoir	2010	0011101111101111111110110011111001111100	391
CE_M_11_2043	JEJUNI	CATTLE_Reservoir	2011	0011110111100001111111100010111000011001	250
06_6554	JEJUNI	CATTLE_Reservoir	2006	0011110111111111111111100011000000000000	180
CE_M_06_0613	JEJUNI	CATTLE_Reservoir	2006	0011110111111111111111100011000000000000	180
CE_M_06_0659	JEJUNI	CATTLE_Reservoir	2006	0011110111111111111111100011000000000000	180
CE_M_08_2009	JEJUNI	CATTLE_Reservoir	2008	0011110111111111111111100011000000000000	180
CE_M_08_2010	JEJUNI	CATTLE_Reservoir	2008	0011110111111111111111100011000000000000	180
CE_M_08_2011	JEJUNI	CATTLE_Reservoir	2008	0011110111111111111111100011000000000000	180
CE_M_08_2097	JEJUNI	CATTLE_Reservoir	2008	0011110111111111111111100011000000000000	180
CE_M_08_3068	JEJUNI	CATTLE_Reservoir	2008	0011110111111111111111100011000000000000	180
CE_M_09_2003	JEJUNI	CATTLE_Reservoir	2009	0011110111111111111111100011000000000000	180
CE_M_09_2050	JEJUNI	CATTLE_Reservoir	2009	0011110111111111111111100011000000000000	180
CE_M_09_2057	JEJUNI	CATTLE_Reservoir	2009	0011110111111111111111100011000000000000	180
CE_M_09_2058	JEJUNI	CATTLE_Reservoir	2009	0011110111111111111111100011000000000000	180
CE_M_09_2069	JEJUNI	CATTLE_Reservoir	2009	0011110111111111111111100011000000000000	180
CE_M_09_2083	JEJUNI	CATTLE_Reservoir	2009	0011110111111111111111100011000000000000	180
CE_M_09_2116	JEJUNI	CATTLE_Reservoir	2009	0011110111111111111111100011000000000000	180
CE_M_09_3013	JEJUNI	CATTLE_Reservoir	2009	0011110111111111111111100011000000000000	180
CE_M_09_3018	JEJUNI	CATTLE_Reservoir	2009	0011110111111111111111100011000000000000	180
CE_M_09_3019	JEJUNI	CATTLE_Reservoir	2009	0011110111111111111111100011000000000000	180
CE_M_09_3099	JEJUNI	CATTLE_Reservoir	2009	0011110111111111111111100011000000000000	180
CE_M_10_2073	JEJUNI	CATTLE_Reservoir	2010	0011110111111111111111100011000000000000	180
CE_M_10_2075	JEJUNI	CATTLE_Reservoir	2010	0011110111111111111111100011000000000000	180
CE_M_10_2095	JEJUNI	CATTLE_Reservoir	2010	0011110111111111111111100011000000000000	180
CE_M_10_3061	JEJUNI	CATTLE_Reservoir	2010	0011110111111111111111100011000000000000	180
CE_M_10_3093	JEJUNI	CATTLE_Reservoir	2010	0011110111111111111111100011000000000000	180
CE_M_10_3107	JEJUNI	CATTLE_Reservoir	2010	0011110111111111111110100010110000001001	255
CE_M_10_3115	JEJUNI	CATTLE_Reservoir	2010	0011110111111111111111100011000000000000	180
CE_M_11_2030	JEJUNI	CATTLE_Reservoir	2011	0011110111111111111111100011000000010000	179
CE_M_11_3001	JEJUNI	CATTLE_Reservoir	2011	0011110111111111111111100011000000010000	179
CE_M_11_3002	JEJUNI	CATTLE_Reservoir	2011	0011110111111111111111100011000000000000	180
CE_M_11_3049	JEJUNI	CATTLE_Reservoir	2011	0011110111111111111111100011000000010000	179
CE_M_11_3075	JEJUNI	CATTLE_Reservoir	2011	0011110111111111111111100011000000010000	179
06_6555	JEJUNI	CATTLE_Reservoir	2006	0011111111100111111111110011110000001001	296
CE_M_06_0571	JEJUNI	CATTLE_Reservoir	2006	0011111111100111111100100010001001111000	132
CE_M_08_2046	JEJUNI	CATTLE_Reservoir	2008	0011111111100111111100100010001001111000	132
CE_M_08_2049	JEJUNI	CATTLE_Reservoir	2008	0011111111100111111100100010001001111000	132
CE_M_08_2069	JEJUNI	CATTLE_Reservoir	2008	0011111111100111111100100010001001111000	132
CE_M_08_2081	JEJUNI	CATTLE_Reservoir	2008	0011111111100111111100100010001001111000	132
CE_M_08_2082	JEJUNI	CATTLE_Reservoir	2008	0011111111100111111100100010001001111000	132
CE_M_08_2101	JEJUNI	CATTLE_Reservoir	2008	0011111111100111111100100010001001111000	132
CE_M_08_2109	JEJUNI	CATTLE_Reservoir	2008	0011111111100111111100100010001001111000	132
CE_M_08_2110	JEJUNI	CATTLE_Reservoir	2008	0011111111100111111100100010001001111000	132
CE_M_08_3004	JEJUNI	CATTLE_Reservoir	2008	0011111111100111111100100010001001111000	132
CE_M_08_3012	JEJUNI	CATTLE_Reservoir	2008	0011111111100111111111110011110000001001	296
CE_M_08_3018	JEJUNI	CATTLE_Reservoir	2008	0011111111100111111100100010001001111000	132
CE_M_08_3052	JEJUNI	CATTLE_Reservoir	2008	0011111111100111111100100010011001111000	131
CE_M_08_3053	JEJUNI	CATTLE_Reservoir	2008	0011111111100111111100100010001001111000	132
CE_M_08_3054	JEJUNI	CATTLE_Reservoir	2008	0011111111100111111100100010001001111000	132
CE_M_08_3058	JEJUNI	CATTLE_Reservoir	2008	0011111111100111111100100010001001111000	132
CE_M_08_3076	JEJUNI	CATTLE_Reservoir	2008	0011111111100111111100100010001001111000	132
CE_M_08_3104	JEJUNI	CATTLE_Reservoir	2008	0011111111100111111100100010001001111000	132
CE_M_08_3105	JEJUNI	CATTLE_Reservoir	2008	0011111111100111111100100010001001111000	132
CE_M_08_3106	JEJUNI	CATTLE_Reservoir	2008	0011111111100111111100100010001001111000	132
CE_M_08_3107	JEJUNI	CATTLE_Reservoir	2008	0011111111100111111100100010001001111000	132
CE_M_08_3110	JEJUNI	CATTLE_Reservoir	2008	0011111111100111111100100010001001111000	132
CE_M_09_2013	JEJUNI	CATTLE_Reservoir	2009	0011111111100111111100110010001001111000	134
CE_M_09_2053	JEJUNI	CATTLE_Reservoir	2009	0011111111100111111100100010001001111000	132
CE_M_09_2062	JEJUNI	CATTLE_Reservoir	2009	0011111111100111111100100010001001111000	132
CE_M_09_2082	JEJUNI	CATTLE_Reservoir	2009	0011111111100111111111110011110000001001	296
CE_M_09_2094	JEJUNI	CATTLE_Reservoir	2009	0011111111100111111100100010001001111000	132
CE_M_09_2107	JEJUNI	CATTLE_Reservoir	2009	0011111111100111111100100010001001111000	132
CE_M_09_3009	JEJUNI	CATTLE_Reservoir	2009	0011111111100111111111110011110000001001	296
CE_M_09_3038	JEJUNI	CATTLE_Reservoir	2009	0011111111100111111100100010001001111000	132
CE_M_09_3039	JEJUNI	CATTLE_Reservoir	2009	0011111111100111111100100010001001111000	132
CE_M_09_3079	JEJUNI	CATTLE_Reservoir	2009	0011111111100111111100100010001001111000	132
CE_M_09_3095	JEJUNI	CATTLE_Reservoir	2009	0011111111100111111100100010001001111000	132
CE_M_09_3101	JEJUNI	CATTLE_Reservoir	2009	0011111111100111111100100011001001111000	135
CE_M_09_3102	JEJUNI	CATTLE_Reservoir	2009	0011111111100111111100100010001001111000	132
CE_M_09_3103	JEJUNI	CATTLE_Reservoir	2009	0011111111100111111100100010001001111000	132
CE_M_09_3109	JEJUNI	CATTLE_Reservoir	2009	0011111111100111111100100010001001111000	132
CE_M_10_2033	JEJUNI	CATTLE_Reservoir	2010	0011111111100111111100100010001001111000	132
CE_M_10_2038	JEJUNI	CATTLE_Reservoir	2010	0011111111100111111100100010001001111000	132
CE_M_10_2071	JEJUNI	CATTLE_Reservoir	2010	0011111111100111111100100010001001111000	132
CE_M_10_2074	JEJUNI	CATTLE_Reservoir	2010	0011111111100111111111110011110001111001	298
CE_M_10_2085	JEJUNI	CATTLE_Reservoir	2010	0011111111100111111100100010001001111000	132
CE_M_10_2103	JEJUNI	CATTLE_Reservoir	2010	0011111111100111111100100010001001111000	132
CE_M_10_3004	JEJUNI	CATTLE_Reservoir	2010	0011111111100111111100100010001001111000	132
CE_M_10_3006	JEJUNI	CATTLE_Reservoir	2010	0011111111100111111100100010001001111000	132
CE_M_10_3008	JEJUNI	CATTLE_Reservoir	2010	0011111111100111111100100010001001111000	132
CE_M_10_3011	JEJUNI	CATTLE_Reservoir	2010	0011111111100111111100100010001001111000	132
CE_M_10_3026	JEJUNI	CATTLE_Reservoir	2010	0011111111100111111100100010001001111000	132
CE_M_10_3033	JEJUNI	CATTLE_Reservoir	2010	0011111111100111111100100010001001111000	132
CE_M_10_3043	JEJUNI	CATTLE_Reservoir	2010	0011111111100111111100100010001001111000	132
CE_M_10_3044	JEJUNI	CATTLE_Reservoir	2010	0011111111100111111100100010001001111000	132
CE_M_10_3045	JEJUNI	CATTLE_Reservoir	2010	0011111111100111111100100010001001111000	132
CE_M_10_3070	JEJUNI	CATTLE_Reservoir	2010	0011111111100111111100100010001001111000	132
CE_M_10_3075	JEJUNI	CATTLE_Reservoir	2010	0011111111100111111100100010001001111000	132
CE_M_10_3095	JEJUNI	CATTLE_Reservoir	2010	0011111111100111111100100010001001111000	132
CE_M_11_2031	JEJUNI	CATTLE_Reservoir	2011	0011111111100111111100100010001001111000	132
CE_M_11_2074	JEJUNI	CATTLE_Reservoir	2011	0011111111100111111100100010001001111000	132
CE_M_11_3011	JEJUNI	CATTLE_Reservoir	2011	0011111111100111111111110011110000001001	296
CE_M_11_3013	JEJUNI	CATTLE_Reservoir	2011	0011111111100111111100100010001001111000	132
CE_M_11_3014	JEJUNI	CATTLE_Reservoir	2011	0011111111100111111100100010001001111000	132
CE_M_11_3015	JEJUNI	CATTLE_Reservoir	2011	0011111111100111111100100010001001111000	132
CE_M_11_3022	JEJUNI	CATTLE_Reservoir	2011	0011111111100111111100100010001001111000	132
CE_M_11_3039	JEJUNI	CATTLE_Reservoir	2011	0011111111100111111100100010001001111000	132
CE_M_11_3057	JEJUNI	CATTLE_Reservoir	2011	0011111111100111111100100010001001111000	132
CE_M_11_3073	JEJUNI	CATTLE_Reservoir	2011	0011111111100111111100100010001001111000	132
CE_M_09_2073	JEJUNI	CATTLE_Reservoir	2009	0011111111111011111110111111101111111111	392
06_7579	JEJUNI	CATTLE_Reservoir	2006	0011111111111111111110111111111111111111	399
CE_M_06_0598	JEJUNI	CATTLE_Reservoir	2006	0011111111111111111110111111111111111111	399
CE_M_06_0623	JEJUNI	CATTLE_Reservoir	2006	0011111111111111111110111111111111111111	399
CE_M_08_2005	JEJUNI	CATTLE_Reservoir	2008	0011111111111111111110110011110001111111	379
CE_M_08_2008	JEJUNI	CATTLE_Reservoir	2008	0011111111111111111110111111111111111111	399
CE_M_08_2057	JEJUNI	CATTLE_Reservoir	2008	0011111111111111111110110011111001111100	383
CE_M_08_2061	JEJUNI	CATTLE_Reservoir	2008	0011111111111111111110111111111111111011	400
CE_M_08_2076	JEJUNI	CATTLE_Reservoir	2008	0011111111111111111110111111111111111111	399
CE_M_08_2078	JEJUNI	CATTLE_Reservoir	2008	0011111111111111111110111111111111111011	400
CE_M_08_2102	JEJUNI	CATTLE_Reservoir	2008	0011111111111111111110110011110001111111	379
CE_M_08_3000	JEJUNI	CATTLE_Reservoir	2008	0011111111111111111110110011111001111111	380
CE_M_08_3016	JEJUNI	CATTLE_Reservoir	2008	0011111111111111111110111111111111111111	399
CE_M_08_3021	JEJUNI	CATTLE_Reservoir	2008	0011111111111111111110110011110001111111	379
CE_M_08_3069	JEJUNI	CATTLE_Reservoir	2008	0011111111111111111110110011111001111100	383
CE_M_08_3070	JEJUNI	CATTLE_Reservoir	2008	0011111111111111111110110011111001111100	383
CE_M_08_3074	JEJUNI	CATTLE_Reservoir	2008	0011111111111111111110111111111111111111	399
CE_M_08_3109	JEJUNI	CATTLE_Reservoir	2008	0011111111111111111110111111111111111111	399
CE_M_09_2010	JEJUNI	CATTLE_Reservoir	2009	0011111111111111111110111111111111111111	399
CE_M_09_2014	JEJUNI	CATTLE_Reservoir	2009	0011111111111111111110111111111111111111	399
CE_M_09_2035	COLI	CATTLE_Reservoir	2009	0011111111111111111110110011110001111111	379
CE_M_09_2060	JEJUNI	CATTLE_Reservoir	2009	0011111111111111111110110011110001111111	379
CE_M_09_2063	JEJUNI	CATTLE_Reservoir	2009	0011111111111111111110111111111111111111	399
CE_M_09_2087	JEJUNI	CATTLE_Reservoir	2009	0011111111111111111100110011111001111100	385
CE_M_09_3021	JEJUNI	CATTLE_Reservoir	2009	0011111111111111111110111111111111111111	399
CE_M_09_3098	JEJUNI	CATTLE_Reservoir	2009	0011111111111111111110111111111111111111	399
CE_M_09_3107	JEJUNI	CATTLE_Reservoir	2009	0011111111111111111110111111111111111111	399
CE_M_09_3113	JEJUNI	CATTLE_Reservoir	2009	0011111111111111111110111111111111111111	399
CE_M_09_3114	JEJUNI	CATTLE_Reservoir	2009	0011111111111111111110111111111111111100	409
CE_M_10_2009	JEJUNI	CATTLE_Reservoir	2010	0011111111111111111110110011110001111111	379
CE_M_10_2039	JEJUNI	CATTLE_Reservoir	2010	0011111111111111111110110011110001111111	379
CE_M_10_2040	JEJUNI	CATTLE_Reservoir	2010	0011111111111111111110111111111111111111	399
CE_M_10_2041	JEJUNI	CATTLE_Reservoir	2010	0011111111111111111110110011111001111101	382
CE_M_10_2078	JEJUNI	CATTLE_Reservoir	2010	0011111111111111111110110011111101111100	386
CE_M_10_2079	JEJUNI	CATTLE_Reservoir	2010	0011111111111111111110111111111111111111	399
CE_M_10_2099	JEJUNI	CATTLE_Reservoir	2010	0011111111111111111110110011111001111100	383
CE_M_10_2112	JEJUNI	CATTLE_Reservoir	2010	0011111111111111111110101110111111111111	406
CE_M_10_3027	JEJUNI	CATTLE_Reservoir	2010	0011111111111111111110110011110001111111	379
CE_M_10_3055	JEJUNI	CATTLE_Reservoir	2010	0011111111111111111110111111111111111011	400
CE_M_10_3077	JEJUNI	CATTLE_Reservoir	2010	0011111111111111111110110011111001111100	383
CE_M_10_3105	JEJUNI	CATTLE_Reservoir	2010	0011111111111111111110110011111011111100	384
CE_M_11_2023	JEJUNI	CATTLE_Reservoir	2011	0011111111111111111110110011111001111101	382
CE_M_11_2027	JEJUNI	CATTLE_Reservoir	2011	0011111111111111111110111111111111111111	399
CE_M_11_2041	JEJUNI	CATTLE_Reservoir	2011	0011111111111111111110101110111111111111	406
CE_M_11_2054	JEJUNI	CATTLE_Reservoir	2011	0011111111111111111110111111111111111111	399
CE_M_11_3029	JEJUNI	CATTLE_Reservoir	2011	0011111111111111111110111111111111111111	399
CE_M_09_3043	JEJUNI	CATTLE_Reservoir	2009	0110001111100001111101100010110000000000	36
CE_M_08_3009	COLI	CATTLE_Reservoir	2008	0110010110111000111010000010110000001011	562
CE_M_08_3011	COLI	CATTLE_Reservoir	2008	0110010110111000111010000010110000001001	561
CE_M_08_3062	COLI	CATTLE_Reservoir	2008	0110010110111000111010000010110000001011	562
CE_M_08_3064	COLI	CATTLE_Reservoir	2008	0110010110111000111010000010110000001011	562
CE_M_08_3065	COLI	CATTLE_Reservoir	2008	0110010110111000111010000010110000001011	562
CE_M_08_3066	COLI	CATTLE_Reservoir	2008	0110010110111000111010000010110000001011	562
CE_M_09_2001	COLI	CATTLE_Reservoir	2009	0110010110111000111010000010110000001011	562
CE_M_09_2061	COLI	CATTLE_Reservoir	2009	0110010110111000111010000010110000001011	562
CE_M_09_3029	COLI	CATTLE_Reservoir	2009	0110010110111000111010001010110000001011	564
CE_M_10_2119	COLI	CATTLE_Reservoir	2010	0110010110111000111010000010110000001011	562
CE_M_10_3035	COLI	CATTLE_Reservoir	2010	0110010110111000111010000010110000001011	562
CE_M_10_3039	COLI	CATTLE_Reservoir	2010	0110010110111000111010000010110000001011	562
CE_M_11_2001	COLI	CATTLE_Reservoir	2011	0110010110111000111010000010110000001011	562
CE_M_11_2003	COLI	CATTLE_Reservoir	2011	0110010110111000111010000010110000011011	575
CE_M_11_3034	COLI	CATTLE_Reservoir	2011	0110010110111000111010000010110000001011	562
CE_M_11_3045	COLI	CATTLE_Reservoir	2011	0110010110111000111010000010110000011011	575
CE_M_10_3117	COLI	CATTLE_Reservoir	2010	0110010111111000111010000010110000001011	571
CE_M_10_3118	COLI	CATTLE_Reservoir	2010	0110010111111000111010000010110000001011	571
CE_M_10_3119	COLI	CATTLE_Reservoir	2010	0110010111111000111010000010110000001011	571
CE_M_09_2102	JEJUNI	CATTLE_Reservoir	2009	0110111111111111111110110011111001111100	390
CE_M_08_3001	JEJUNI	CATTLE_Reservoir	2008	0111000001100111111100100010011000000000	15
CE_M_10_2105	JEJUNI	CATTLE_Reservoir	2010	0111000001100111111100100010111000000000	13
06_7581	JEJUNI	CATTLE_Reservoir	2006	0111000111100001111101100000001001110001	150
CE_M_06_0634	JEJUNI	CATTLE_Reservoir	2006	0111000111100001111101100000001001110001	150
CE_M_07_2054	JEJUNI	CATTLE_Reservoir	2007	0111000111100001111101100000001001110001	150
CE_M_07_2091	JEJUNI	CATTLE_Reservoir	2007	0111000111100001111101100000001001110001	150
CE_M_08_2066	JEJUNI	CATTLE_Reservoir	2008	0111000111100001111101100000001001110001	150
CE_M_08_2077	JEJUNI	CATTLE_Reservoir	2008	0111000111100001111101100000001001110001	150
CE_M_08_2080	JEJUNI	CATTLE_Reservoir	2008	0111000111100001111101100000001001110001	150
CE_M_08_2085	JEJUNI	CATTLE_Reservoir	2008	0111000111100001111101100000001001110001	150
CE_M_08_2092	JEJUNI	CATTLE_Reservoir	2008	0111000111100001111101100000001001110001	150
CE_M_08_2093	JEJUNI	CATTLE_Reservoir	2008	0111000111100001111101100000001001110001	150
CE_M_08_2094	JEJUNI	CATTLE_Reservoir	2008	0111000111100001111101100000001001110001	150
CE_M_08_2104	JEJUNI	CATTLE_Reservoir	2008	0111000111100001111101100000001001110001	150
CE_M_08_2106	JEJUNI	CATTLE_Reservoir	2008	0111000111100001111101100000001001110001	150
CE_M_08_3002	JEJUNI	CATTLE_Reservoir	2008	0111000111100001111101100000001001110001	150
CE_M_08_3005	JEJUNI	CATTLE_Reservoir	2008	0111000111100001111101100000001001110001	150
CE_M_08_3013	JEJUNI	CATTLE_Reservoir	2008	0111000111100001111101100000001001110001	150
CE_M_08_3022	JEJUNI	CATTLE_Reservoir	2008	0111000111100001111101100000001001110001	150
CE_M_08_3092	JEJUNI	CATTLE_Reservoir	2008	0111000111100001111101100000001001110001	150
CE_M_08_3094	JEJUNI	CATTLE_Reservoir	2008	0111000111100001111101100000001001110001	150
CE_M_09_2106	JEJUNI	CATTLE_Reservoir	2009	0111000111100001111101100010001001110001	149
CE_M_09_3030	JEJUNI	CATTLE_Reservoir	2009	0111000111100001111101100000001001110001	150
CE_M_09_3034	JEJUNI	CATTLE_Reservoir	2009	0111000111100001111101100000001001110001	150
CE_M_09_3035	JEJUNI	CATTLE_Reservoir	2009	0111000111100001111101100000001001110001	150
CE_M_09_3062	JEJUNI	CATTLE_Reservoir	2009	0111000111100001111101100000001001110001	150
CE_M_10_2001	JEJUNI	CATTLE_Reservoir	2010	0111000111100001111101100000001001110001	150
CE_M_10_2002	JEJUNI	CATTLE_Reservoir	2010	0111000111100001111101100000001001110001	150
CE_M_10_2042	JEJUNI	CATTLE_Reservoir	2010	0111000111100001111101100000001001110001	150
CE_M_10_2043	JEJUNI	CATTLE_Reservoir	2010	0111000111100001111101100000001001110001	150
CE_M_10_2097	JEJUNI	CATTLE_Reservoir	2010	0111000111100001111101100000001001110001	150
CE_M_10_2098	JEJUNI	CATTLE_Reservoir	2010	0111000111100001111101100000001001110001	150
CE_M_10_2102	JEJUNI	CATTLE_Reservoir	2010	0111000111100001111101100010001001110001	149
CE_M_10_3003	JEJUNI	CATTLE_Reservoir	2010	0111000111100001111101100000001001110001	150
CE_M_10_3067	JEJUNI	CATTLE_Reservoir	2010	0111000111100001111101100000001001110001	150
CE_M_10_3073	JEJUNI	CATTLE_Reservoir	2010	0111000111100001111101100000001001110001	150
CE_M_10_3074	JEJUNI	CATTLE_Reservoir	2010	0111000111100001111101100000001001110001	150
CE_M_10_3078	JEJUNI	CATTLE_Reservoir	2010	0111000111100001111101100000001001110001	150
CE_M_10_3081	JEJUNI	CATTLE_Reservoir	2010	0111000111100001111101100000001001110001	150
CE_M_10_3083	JEJUNI	CATTLE_Reservoir	2010	0111000111100001111101100000001001110001	150
CE_M_10_3114	JEJUNI	CATTLE_Reservoir	2010	0111000111100001111101100000001001110001	150
CE_M_11_2013	JEJUNI	CATTLE_Reservoir	2011	0111000111100001111101100000111001110001	144
CE_M_11_2026	JEJUNI	CATTLE_Reservoir	2011	0111000111100001111101100000001001110001	150
CE_M_11_3025	JEJUNI	CATTLE_Reservoir	2011	0111000111100001111101100000001001110001	150
CE_M_11_3026	JEJUNI	CATTLE_Reservoir	2011	0111000111100001111101100000001001110001	150
CE_M_11_3037	JEJUNI	CATTLE_Reservoir	2011	0111000111100001111101100000001001110001	150
CE_M_11_3063	JEJUNI	CATTLE_Reservoir	2011	0111000111100001111101100000001001110001	150
CE_M_10_3113	JEJUNI	CATTLE_Reservoir	2010	0111000111101001111101100000011001110001	145
CE_M_07_3061	JEJUNI	CATTLE_Reservoir	2007	0111001001100001111100110011111000001000	73
CE_M_08_2037	JEJUNI	CATTLE_Reservoir	2008	0111001001100001111100110011111000001000	73
CE_M_08_2064	JEJUNI	CATTLE_Reservoir	2008	0111001001100001111100110011111000001000	74
CE_M_08_2088	JEJUNI	CATTLE_Reservoir	2008	0111001001100001111100110011111000001000	73
CE_M_08_3041	JEJUNI	CATTLE_Reservoir	2008	0111001001100001111100110011111000001000	73
CE_M_08_3044	JEJUNI	CATTLE_Reservoir	2008	0111001001100001111100110011111000001000	73
CE_M_08_3082	JEJUNI	CATTLE_Reservoir	2008	0111001001100001111100110011111000001000	73
CE_M_08_3088	JEJUNI	CATTLE_Reservoir	2008	0111001001100001111100110011111000001000	73
CE_M_09_2079	JEJUNI	CATTLE_Reservoir	2009	0111001001100001111100110011111000001000	73
CE_M_09_3015	JEJUNI	CATTLE_Reservoir	2009	0111001001100001111100110011111000001000	73
CE_M_09_3075	JEJUNI	CATTLE_Reservoir	2009	0111001001100001111100110011111000001000	73
CE_M_09_3077	JEJUNI	CATTLE_Reservoir	2009	0111001001100001111100110011111000001000	73
CE_M_09_3078	JEJUNI	CATTLE_Reservoir	2009	0111001001100001111100110011111000001000	73
CE_M_09_3089	JEJUNI	CATTLE_Reservoir	2009	0111001001100001111100110011111000001000	73
CE_M_09_3115	JEJUNI	CATTLE_Reservoir	2009	0111001001100001111100110011111000001000	73
CE_M_10_3022	JEJUNI	CATTLE_Reservoir	2010	0111001001100001111100110011111000001000	73
CE_M_10_3030	JEJUNI	CATTLE_Reservoir	2010	0111001001100001111100110011111000001000	73
CE_M_10_3046	JEJUNI	CATTLE_Reservoir	2010	0111001001100001111100110011111000001000	73
CE_M_10_3047	JEJUNI	CATTLE_Reservoir	2010	0111001001100001111100110011111000001000	73
CE_M_10_3102	JEJUNI	CATTLE_Reservoir	2010	0111001001100001111100110011111000001000	73
CE_M_10_3111	JEJUNI	CATTLE_Reservoir	2010	0111001001100001111100110011111000011000	75
CE_M_11_2022	JEJUNI	CATTLE_Reservoir	2011	0111001001100001111100110011111000001000	73
CE_M_11_2073	JEJUNI	CATTLE_Reservoir	2011	0111001001100001111100110011111000001000	73
CE_M_11_3027	JEJUNI	CATTLE_Reservoir	2011	0111001001100001111100110011111000001000	73
CE_M_11_3053	JEJUNI	CATTLE_Reservoir	2011	0111001001100001111100110011111000001000	73
CE_M_11_3054	JEJUNI	CATTLE_Reservoir	2011	0111001001100001111100110011111000001000	73
CE_M_11_3055	JEJUNI	CATTLE_Reservoir	2011	0111001001100001111100110011111000001000	73
CE_M_11_3071	JEJUNI	CATTLE_Reservoir	2011	0111001001100001111100110011111000001000	73
CE_M_11_3074	JEJUNI	CATTLE_Reservoir	2011	0111001001100001111100110011111000001000	73
CE_M_10_3103	JEJUNI	CATTLE_Reservoir	2010	0111001101101001111110110011111000001000	77
CE_M_06_0570	JEJUNI	CATTLE_Reservoir	2006	0111001111100001111101100000001001111001	146
CE_M_09_3041	JEJUNI	CATTLE_Reservoir	2009	0111001111100001111101100000001001110001	147
CE_M_11_3033	JEJUNI	CATTLE_Reservoir	2011	0111001111100001111101100000000001111001	155
CE_M_11_3070	JEJUNI	CATTLE_Reservoir	2011	0111001111100001111101100010001000010001	173
CE_M_10_3110	COLI	CATTLE_Reservoir	2010	0111010111111000111010000010111000001011	588
CE_M_07_2041	JEJUNI	CATTLE_Reservoir	2007	0111111111111111111110110111111001111100	389
CE_M_08_3006	JEJUNI	CATTLE_Reservoir	2008	0111111111111111111110110011111001111100	387
CE_M_08_3089	JEJUNI	CATTLE_Reservoir	2008	0111111111111111111110111111111111111111	398
CE_M_08_3090	JEJUNI	CATTLE_Reservoir	2008	0111111111111111111110111111111111111111	398
CE_M_09_2075	JEJUNI	CATTLE_Reservoir	2009	0111111111111111111110110011111001111100	387
CE_M_10_2118	JEJUNI	CATTLE_Reservoir	2010	0111111111111111111110110011111001111100	387
CE_M_11_2065	JEJUNI	CATTLE_Reservoir	2011	0111111111111111111110110011111001111100	387
CE_M_08_2096	JEJUNI	CATTLE_Reservoir	2008	1010001111100001111101100000110000000000	40
CE_M_08_3037	JEJUNI	CATTLE_Reservoir	2008	1010001111100001111101100010110000000000	41
CE_M_09_2105	JEJUNI	CATTLE_Reservoir	2009	1010001111100001111101100000110000000000	40
CE_M_09_3118	JEJUNI	CATTLE_Reservoir	2009	1010001111100001111101100010110000000000	41
CE_M_06_0614	JEJUNI	CATTLE_Reservoir	2006	1011111111100111111100110011111000001101	281
CE_M_07_2075	JEJUNI	CATTLE_Reservoir	2007	1011111111100111111100110011111000001101	281
CE_M_08_2001	JEJUNI	CATTLE_Reservoir	2008	1011111111100111111100110011111000001101	281
CE_M_08_2002	JEJUNI	CATTLE_Reservoir	2008	1011111111100111111100110011111000001101	281
CE_M_08_2065	JEJUNI	CATTLE_Reservoir	2008	1011111111100111111100110011111000001101	281
CE_M_08_2084	JEJUNI	CATTLE_Reservoir	2008	1011111111100111111100110011111000001101	281
CE_M_08_3060	JEJUNI	CATTLE_Reservoir	2008	1011111111100111111100110011111000001101	281
CE_M_08_3096	JEJUNI	CATTLE_Reservoir	2008	1011111111100111111100110011111000001101	281
CE_M_08_3101	JEJUNI	CATTLE_Reservoir	2008	1011111111100111111100110011111000001101	281
CE_M_09_2095	JEJUNI	CATTLE_Reservoir	2009	1011111111100111111100110011111000001101	281
CE_M_09_3010	JEJUNI	CATTLE_Reservoir	2009	1011111111100111111100110011111000001101	281
CE_M_09_3025	JEJUNI	CATTLE_Reservoir	2009	1011111111100111111100110011111000001101	281
CE_M_09_3026	JEJUNI	CATTLE_Reservoir	2009	1011111111100111111100110011111000001101	281
CE_M_09_3053	JEJUNI	CATTLE_Reservoir	2009	1011111111100111111100110011111000001101	281
CE_M_09_3054	JEJUNI	CATTLE_Reservoir	2009	1011111111100111111100110011111000001101	281
CE_M_09_3070	JEJUNI	CATTLE_Reservoir	2009	1011111111100111111100110011111000001101	281
CE_M_09_3071	JEJUNI	CATTLE_Reservoir	2009	1011111111100111111100110011111000001101	281
CE_M_09_3117	JEJUNI	CATTLE_Reservoir	2009	1011111111100111111100110011111000001101	281
CE_M_10_2003	JEJUNI	CATTLE_Reservoir	2010	1011111111100111111100110011111000001101	281
CE_M_10_2037	JEJUNI	CATTLE_Reservoir	2010	1011111111100111111100110011111000001101	281
CE_M_10_2113	JEJUNI	CATTLE_Reservoir	2010	1011111111100111111100110011111000001101	281
CE_M_10_3034	JEJUNI	CATTLE_Reservoir	2010	1011111111100111111100110011111000001101	281
CE_M_10_3050	JEJUNI	CATTLE_Reservoir	2010	1011111111100111111100110011111000001101	281
CE_M_10_3051	JEJUNI	CATTLE_Reservoir	2010	1011111111100111111100110011111000001101	281
CE_M_11_2005	JEJUNI	CATTLE_Reservoir	2011	1011111111100111111100110011111000001101	281
CE_M_11_2006	JEJUNI	CATTLE_Reservoir	2011	1011111111100111111100110011111000001101	281
CE_M_11_3006	JEJUNI	CATTLE_Reservoir	2011	1011111111100111111100110011111000001101	281
CE_M_11_3023	JEJUNI	CATTLE_Reservoir	2011	1011111111100111111100110011111000001101	281
CE_M_07_2060	JEJUNI	CATTLE_Reservoir	2007	1011111111111111111110111111110001111100	365
CE_M_07_2061	JEJUNI	CATTLE_Reservoir	2007	1011111111111111111110111111110001111100	365
CE_M_07_3075	COLI	CATTLE_Reservoir	2007	1011111111111111111110111111111111111111	396
CE_M_08_2004	JEJUNI	CATTLE_Reservoir	2008	1011111111111111111110111111110001111100	365
CE_M_08_2013	JEJUNI	CATTLE_Reservoir	2008	1011111111111111111110111111110111111111	397
CE_M_08_2014	JEJUNI	CATTLE_Reservoir	2008	1011111111111111111110111111111111111111	396
CE_M_08_2015	JEJUNI	CATTLE_Reservoir	2008	1011111111111111111110111111111111111111	396
CE_M_08_2018	JEJUNI	CATTLE_Reservoir	2008	1011111111111111111110111111110001111100	365
CE_M_08_2062	JEJUNI	CATTLE_Reservoir	2008	1011111111111111111110111111110001111100	365
CE_M_08_2089	JEJUNI	CATTLE_Reservoir	2008	1011111111111111111110111111110001111100	365
CE_M_08_3108	JEJUNI	CATTLE_Reservoir	2008	1011111111111111111110101110011111111111	407
CE_M_09_2005	JEJUNI	CATTLE_Reservoir	2009	1011111111111111111110111111110001111100	365
CE_M_09_2007	JEJUNI	CATTLE_Reservoir	2009	1011111111111111111110111111110001111100	365
CE_M_09_2019	JEJUNI	CATTLE_Reservoir	2009	1011111111111111111110111111111111111111	396
CE_M_09_2070	JEJUNI	CATTLE_Reservoir	2009	1011111111111111111110111111110001111100	365
CE_M_09_2078	JEJUNI	CATTLE_Reservoir	2009	1011111111111111111110111111111111111111	396
CE_M_09_2085	JEJUNI	CATTLE_Reservoir	2009	1011111111111111111110111111110001111100	365
CE_M_09_2097	JEJUNI	CATTLE_Reservoir	2009	1011111111111111111110111111110001111100	365
CE_M_09_3037	JEJUNI	CATTLE_Reservoir	2009	1011111111111111111110111111111111111111	396
CE_M_09_3042	JEJUNI	CATTLE_Reservoir	2009	1011111111111111111110111111111111111100	412
CE_M_09_3061	JEJUNI	CATTLE_Reservoir	2009	1011111111111111111110110011110001111111	378
CE_M_09_3063	JEJUNI	CATTLE_Reservoir	2009	1011111111111111111110111111111111111100	412
CE_M_09_3111	JEJUNI	CATTLE_Reservoir	2009	1011111111111111111110111111110001111100	365
CE_M_10_2012	JEJUNI	CATTLE_Reservoir	2010	1011111111111111111110111111110001111100	365
CE_M_10_2015	JEJUNI	CATTLE_Reservoir	2010	1011111111111111111110111111110001111100	365
CE_M_10_2051	JEJUNI	CATTLE_Reservoir	2010	1011111111111111111110111111110001111100	365
CE_M_10_3007	JEJUNI	CATTLE_Reservoir	2010	1011111111111111111110111111111111111111	396
CE_M_10_3049	JEJUNI	CATTLE_Reservoir	2010	1011111111111111111110111111111111111111	396
CE_M_10_3101	JEJUNI	CATTLE_Reservoir	2010	1011111111111111111110111111111111111100	412
CE_M_11_2004	JEJUNI	CATTLE_Reservoir	2011	1011111111111111111110111111110001111100	365
CE_M_11_2007	JEJUNI	CATTLE_Reservoir	2011	1011111111111111111110111111110001111100	365
CE_M_11_2021	JEJUNI	CATTLE_Reservoir	2011	1011111111111111111110111111110001111100	365
CE_M_11_2038	JEJUNI	CATTLE_Reservoir	2011	1011111111111111111110111111110001111100	365
CE_M_11_2045	JEJUNI	CATTLE_Reservoir	2011	1011111111111111111110111111110001111100	365
CE_M_11_2047	JEJUNI	CATTLE_Reservoir	2011	1011111111111111111110111111111111111100	412
CE_M_11_2066	JEJUNI	CATTLE_Reservoir	2011	1011111111111111111110111111110001111100	365
CE_M_11_3003	JEJUNI	CATTLE_Reservoir	2011	1011111111111111111110111111110001111100	365
CE_M_11_3067	JEJUNI	CATTLE_Reservoir	2011	1011111111111111111110111111110001111100	365
CE_M_09_3066	COLI	CATTLE_Reservoir	2009	1110010110111000111010000010110000001011	565
CE_M_08_2034	JEJUNI	CATTLE_Reservoir	2008	1111111111111111111110111111111111111100	413
CE_M_08_2038	COLI	CATTLE_Reservoir	2008	1111111111111111111110111111111111111100	413
CE_M_08_2105	JEJUNI	CATTLE_Reservoir	2008	1111111111111111111110110011111000001000	289
CE_M_08_2107	JEJUNI	CATTLE_Reservoir	2008	1111111111111111111110110011111000001000	289
CE_M_08_3046	JEJUNI	CATTLE_Reservoir	2008	1111111111111111111110111111110001111100	364
CE_M_08_3078	JEJUNI	CATTLE_Reservoir	2008	1111111111111111111110110011111000001000	289
CE_M_08_3080	JEJUNI	CATTLE_Reservoir	2008	1111111111111111111110110011111000001000	289
CE_M_08_3086	JEJUNI	CATTLE_Reservoir	2008	1111111111111111111110110011111000001000	289
CE_M_09_2018	JEJUNI	CATTLE_Reservoir	2009	1111111111111111111110111111110001111100	364
CE_M_09_3007	JEJUNI	CATTLE_Reservoir	2009	1111111111111111111110111111111111111100	413
CE_M_10_2094	JEJUNI	CATTLE_Reservoir	2010	1111111111111111111110110011111000001000	289
CE_M_10_3086	JEJUNI	CATTLE_Reservoir	2010	1111111111111111111110111111111111111100	413
CE_M_11_2040	JEJUNI	CATTLE_Reservoir	2011	1111111111111111111110111111110001111100	364
CE_M_11_3041	JEJUNI	CATTLE_Reservoir	2011	1111111111111111111110111111110001111100	364
CE_M_11_3042	JEJUNI	CATTLE_Reservoir	2011	1111111111111111111110111111110001111100	364
CE_M_11_3043	JEJUNI	CATTLE_Reservoir	2011	1111111111111111111110111111110001111100	364
CE_M_11_3065	JEJUNI	CATTLE_Reservoir	2011	1111111111111111111110110011111000001000	289
CE_M_11_4047	JEJUNI	CHICKEN_Reservoir	2011	0010001001100001111101100010110000010000	47
CE_M_09_4093	JEJUNI	CHICKEN_Reservoir	2009	0010001111100001100001100010110000000100	99
CE_M_09_4094	JEJUNI	CHICKEN_Reservoir	2009	0010001111100001100001100010110000000100	99
CE_M_09_4095	JEJUNI	CHICKEN_Reservoir	2009	0010001111100001100001100010110000000100	99
CE_M_11_4037	JEJUNI	CHICKEN_Reservoir	2011	0010001111100001111101110011110000000000	29
CE_M_09_4097	JEJUNI	CHICKEN_Reservoir	2009	0011010111111111111110110011111000001001	233
CE_M_10_4088	JEJUNI	CHICKEN_Reservoir	2010	0011110111100001111110110011110001111001	333
CE_M_10_4089	JEJUNI	CHICKEN_Reservoir	2010	0011110111100001111110110011110001111001	333
CE_M_10_4090	JEJUNI	CHICKEN_Reservoir	2010	0011110111100001111110110011110001111001	333
CE_M_11_4045	JEJUNI	CHICKEN_Reservoir	2011	0011110111100001111110110011110001111001	333
CE_M_11_4038	JEJUNI	CHICKEN_Reservoir	2011	0011110111111111111111100011000000010000	179
CE_M_11_4039	JEJUNI	CHICKEN_Reservoir	2011	0011110111111111111111100011000000010000	179
CE_M_08_4080	JEJUNI	CHICKEN_Reservoir	2008	0011111110111111111110111111110001111111	372
CE_M_08_4081	JEJUNI	CHICKEN_Reservoir	2008	0011111110111111111110111111110001111111	372
CE_M_08_4082	JEJUNI	CHICKEN_Reservoir	2008	0011111110111111111110111111110001111111	372
CE_M_08_4083	JEJUNI	CHICKEN_Reservoir	2008	0011111110111111111110111111110001111111	372
CE_M_09_4098	JEJUNI	CHICKEN_Reservoir	2009	0011111110111111111110111111110001111111	372
CE_M_09_4099	JEJUNI	CHICKEN_Reservoir	2009	0011111110111111111110111111110001111111	372
CE_M_10_4053	JEJUNI	CHICKEN_Reservoir	2010	0011111111111111111110111111111111111111	399
CE_M_10_4054	JEJUNI	CHICKEN_Reservoir	2010	0011111111111111111110111111111111111111	399
CE_M_10_4055	JEJUNI	CHICKEN_Reservoir	2010	0011111111111111111110111111111111111111	399
CE_M_10_4091	JEJUNI	CHICKEN_Reservoir	2010	0011111111111111111110111111110001111111	371
CE_M_08_4029	JEJUNI	CHICKEN_Reservoir	2008	1011111111111111111110110011111000001100	285
CE_M_08_4030	JEJUNI	CHICKEN_Reservoir	2008	1011111111111111111110110011111000001100	285
CE_M_08_4031	JEJUNI	CHICKEN_Reservoir	2008	1011111111111111111110110011111000001100	285
CE_M_08_4062	JEJUNI	CHICKEN_Reservoir	2008	1011111111111111111110110011111000001100	285
CE_M_08_4063	JEJUNI	CHICKEN_Reservoir	2008	1011111111111111111110110011111000001100	285
CE_R_11_0121	UNKNOWN	CHICKEN_Vehicle	2011	0000000000000000000000000000000000000000	214
CE_R2_11_0514	LARI	CHICKEN_Vehicle	2011	0000000000000000000010001000000000000000	205
08_1727	JEJUNI	CHICKEN_Vehicle	2007	0010000001100001100001100010110000000100	117
CE_R_08_0209	JEJUNI	CHICKEN_Vehicle	2008	0010000001100001100001100010110000000100	117
CE_R_08_0329	JEJUNI	CHICKEN_Vehicle	2008	0010000001100001100001100010110000000000	116
CE_R_10_0289	JEJUNI	CHICKEN_Vehicle	2010	0010000001100001111101100010110000000000	50
CE_R_10_0353	JEJUNI	CHICKEN_Vehicle	2010	0010000001100001100001100010110000000000	116
CE_R_10_0502	JEJUNI	CHICKEN_Vehicle	2010	0010000001100001100001100010110000000000	116
CA99CN070039	JEJUNI	CHICKEN_Vehicle	2007	0010000001100001100001100010110000000100	117
CE_R_06_0600	JEJUNI	CHICKEN_Vehicle	2006	0010000111100001100001100010000000000100	89
CE_R_06_0635	JEJUNI	CHICKEN_Vehicle	2006	0010000111100001100001100010000000000100	89
07_7315	JEJUNI	CHICKEN_Vehicle	2007	0010000111100001100001101110110000000100	94
08_0099	JEJUNI	CHICKEN_Vehicle	2007	0010000111100001100001100010000000000100	89
CE_R_08_0206	JEJUNI	CHICKEN_Vehicle	2008	0010000111100001100001100010000000000100	89
CE_R_09_0309	JEJUNI	CHICKEN_Vehicle	2009	0010000111100001100001100010000000000100	89
CE_R_09_0385	JEJUNI	CHICKEN_Vehicle	2009	0010000111100001110001100010110000000100	97
CE_R_09_0414	JEJUNI	CHICKEN_Vehicle	2009	0010000111100001100001100010110000000100	96
CE_R_11_0002	JEJUNI	CHICKEN_Vehicle	2011	0010000111100001100001100010000000000100	89
CE_R_10_0261	JEJUNI	CHICKEN_Vehicle	2010	0010000111100101100001100010000000000100	92
CE_R_10_0299	JEJUNI	CHICKEN_Vehicle	2010	0010000111100101100001100010000000000000	91
CE_R_10_0351	JEJUNI	CHICKEN_Vehicle	2010	0010000111100101100001100010000000000100	92
CE_R_10_0533	JEJUNI	CHICKEN_Vehicle	2010	0010000111100101100001100010000000000000	91
CA99CN070032	JEJUNI	CHICKEN_Vehicle	2007	0010000111100101100001100010000000000100	92
CA99CN070020	JEJUNI	CHICKEN_Vehicle	2007	0010001001100000111101100010111000000000	56
CE_R_11_0139	JEJUNI	CHICKEN_Vehicle	2011	0010001001100000111101100010111000000000	56
CE_R_06_0465	JEJUNI	CHICKEN_Vehicle	2006	0010001001100001100101100010110000000100	109
CE_R_06_0527	JEJUNI	CHICKEN_Vehicle	2006	0010001001100001111101110011110000000000	43
08_1725	JEJUNI	CHICKEN_Vehicle	2007	0010001001100001111101110011110000000000	43
08_1726	JEJUNI	CHICKEN_Vehicle	2007	0010001001100001111101100010110000000000	51
CE_R_08_0035	JEJUNI	CHICKEN_Vehicle	2008	0010001001100001111101100010110000000000	51
CE_R_08_0080	JEJUNI	CHICKEN_Vehicle	2008	0010001001100001100101100010110000000100	109
CE_R_08_0264	JEJUNI	CHICKEN_Vehicle	2008	0010001001100001111101100010110000000000	51
CE_R_08_0267	JEJUNI	CHICKEN_Vehicle	2008	0010001001100001111101100010110000000000	51
CE_R_08_0293	JEJUNI	CHICKEN_Vehicle	2008	0010001001100001111101100010110000000000	51
CE_R_08_0323	JEJUNI	CHICKEN_Vehicle	2008	0010001001100001111101110011110000000000	43
CE_R_08_0327	JEJUNI	CHICKEN_Vehicle	2008	0010001001100001111101110011110000000000	43
CE_R_09_0056	JEJUNI	CHICKEN_Vehicle	2009	0010001001100001100101100010110000000100	109
CE_R_09_0066	JEJUNI	CHICKEN_Vehicle	2009	0010001001100001111101100010110000000000	51
CE_R_09_0071	JEJUNI	CHICKEN_Vehicle	2009	0010001001100001100101100010110000000100	109
CE_R_09_0120	JEJUNI	CHICKEN_Vehicle	2009	0010001001100001111101100010110000000000	51
CE_R_09_0144	JEJUNI	CHICKEN_Vehicle	2009	0010001001100001111101100010110000000000	51
CE_R_09_0163	JEJUNI	CHICKEN_Vehicle	2009	0010001001100001111101100010110000000000	51
CE_R_09_0256	JEJUNI	CHICKEN_Vehicle	2009	0010001001100001111101100010110000000000	51
CE_R_09_0268	JEJUNI	CHICKEN_Vehicle	2009	0010001001100001111101100010110000000000	51
CE_R_09_0290	JEJUNI	CHICKEN_Vehicle	2009	0010001001100001111101100010110000000000	51
CE_R_09_0382	JEJUNI	CHICKEN_Vehicle	2009	0010001001100001111101100010110000010010	48
CE_R_09_0417	JEJUNI	CHICKEN_Vehicle	2009	0010001001100001100101100010110000000100	109
CE_R_09_0463	JEJUNI	CHICKEN_Vehicle	2009	0010001001100001100101100010110000000100	109
CE_R_09_0491	JEJUNI	CHICKEN_Vehicle	2009	0010001001100001111101100010110000000000	51
CE_R_10_0108	JEJUNI	CHICKEN_Vehicle	2010	0010001001100001111101100010110000000000	51
CE_R_10_0317	JEJUNI	CHICKEN_Vehicle	2010	0010001001100001111101110011110000000000	43
CE_R_10_0364	JEJUNI	CHICKEN_Vehicle	2010	0010001001100001111101110011110000000000	43
CE_R_10_0467	JEJUNI	CHICKEN_Vehicle	2010	0010001001100001111101100010110000000000	51
CE_R_10_0525	JEJUNI	CHICKEN_Vehicle	2010	0010001001100001111101100010110000000000	51
CE_R_10_0569	JEJUNI	CHICKEN_Vehicle	2010	0010001001100001111101110011110000000000	43
CE_R_11_0069	JEJUNI	CHICKEN_Vehicle	2011	0010001001100001111101100010110000000000	51
CE_R_11_0104	JEJUNI	CHICKEN_Vehicle	2011	0010001001100001100101100010110000000100	109
CE_R_11_0114	JEJUNI	CHICKEN_Vehicle	2011	0010001001100001100101100010110000000100	109
CE_R_11_0178	JEJUNI	CHICKEN_Vehicle	2011	0010001001100001111101100010110000000000	51
CE_R_11_0192	JEJUNI	CHICKEN_Vehicle	2011	0010001001100001111101100010110000000000	51
CE_R_11_0196	JEJUNI	CHICKEN_Vehicle	2011	0010001001100001111101100010110000000000	51
CE_R_11_0206	JEJUNI	CHICKEN_Vehicle	2011	0010001001100001100101100010110000000100	109
CE_R_11_0251	JEJUNI	CHICKEN_Vehicle	2011	0010001001100001100101100010110000000100	109
CE_R_11_0290	JEJUNI	CHICKEN_Vehicle	2011	0010001001100001111101100010110000000000	51
08_0089	JEJUNI	CHICKEN_Vehicle	2007	0010001001100001111101100010110000000000	51
CE_R2_11_0134	JEJUNI	CHICKEN_Vehicle	2011	0010001001100001111101110011110000000000	43
CE_R2_11_0149	JEJUNI	CHICKEN_Vehicle	2011	0010001001100001111101100010110000000000	51
CE_R2_11_0199	JEJUNI	CHICKEN_Vehicle	2011	0010001001100001111101100010110000010000	47
CE_R2_11_0208	JEJUNI	CHICKEN_Vehicle	2011	0010001001100001111101100010110000010000	47
CE_R2_11_0268	JEJUNI	CHICKEN_Vehicle	2011	0010001001100001111101100010110000000000	51
CE_R2_11_0297	JEJUNI	CHICKEN_Vehicle	2011	0010001001100001111101100010110000000000	51
CE_R2_11_0298	JEJUNI	CHICKEN_Vehicle	2011	0010001001100001111101100010110000000000	51
08_1699	JEJUNI	CHICKEN_Vehicle	2007	0010001111100000111101100010111000000000	64
06_4097	JEJUNI	CHICKEN_Vehicle	2006	0010001111100001111101110011110000000000	29
CE_R_06_0313	JEJUNI	CHICKEN_Vehicle	2006	0010001111100001100001100010110000000100	99
CE_R_06_0331	JEJUNI	CHICKEN_Vehicle	2006	0010001111100001111101110011110000000000	29
CE_R_06_0345	JEJUNI	CHICKEN_Vehicle	2006	0010001111100001111101100010110000000000	35
CE_R_06_0572	JEJUNI	CHICKEN_Vehicle	2006	0010001111100001100100100010100000000100	105
CE_R_06_0576	JEJUNI	CHICKEN_Vehicle	2006	0010001111100001100100100010110000000100	104
CA99CN070019	COLI	CHICKEN_Vehicle	2007	0010001111100001111101110011110000000000	29
07_7313	JEJUNI	CHICKEN_Vehicle	2007	0010001111100001111101100010000000000000	159
08_0083	JEJUNI	CHICKEN_Vehicle	2007	0010001111100001111101100010110000000000	35
08_0094	JEJUNI	CHICKEN_Vehicle	2007	0010001111100001111101110011110000000000	29
08_0096	JEJUNI	CHICKEN_Vehicle	2007	0010001111100001100100100010110000000100	104
08_1701	JEJUNI	CHICKEN_Vehicle	2007	0010001111100001111101110011110000000000	29
08_1706	JEJUNI	CHICKEN_Vehicle	2007	0010001111100001111101100010110000000000	35
08_1712	JEJUNI	CHICKEN_Vehicle	2007	0010001111100001111101111111110000000100	42
08_1713	JEJUNI	CHICKEN_Vehicle	2007	0010001111100001111101110011110000000000	29
08_1724	JEJUNI	CHICKEN_Vehicle	2007	0010001111100001111101110011110000000000	29
CE_R_08_0023	JEJUNI	CHICKEN_Vehicle	2008	0010001111100001111101100010000000000000	159
CE_R_08_0056	JEJUNI	CHICKEN_Vehicle	2008	0010001111100001111101110011110000000000	29
CE_R_08_0136	JEJUNI	CHICKEN_Vehicle	2008	0010001111100001100001100010110000000100	99
CE_R_08_0155	JEJUNI	CHICKEN_Vehicle	2008	0010001111100001111101110011110000000000	29
CE_R_08_0168	JEJUNI	CHICKEN_Vehicle	2008	0010001111100001111101100010110000000000	35
CE_R_08_0214	JEJUNI	CHICKEN_Vehicle	2008	0010001111100001111101110011110000000000	29
CE_R_08_0219	JEJUNI	CHICKEN_Vehicle	2008	0010001111100001100001100010110000000100	99
CE_R_08_0235	JEJUNI	CHICKEN_Vehicle	2008	0010001111100001100100100010110000000100	104
CE_R_08_0332	JEJUNI	CHICKEN_Vehicle	2008	0010001111100001111101100010110000000000	35
CE_R_08_0335	JEJUNI	CHICKEN_Vehicle	2008	0010001111100001111101110011110000000000	29
CE_R_08_0354	JEJUNI	CHICKEN_Vehicle	2008	0010001111100001111101110011110000000000	29
CE_R_09_0048	JEJUNI	CHICKEN_Vehicle	2009	0010001111100001111101110011110000000000	29
CE_R_09_0063	JEJUNI	CHICKEN_Vehicle	2009	0010001111100001100100100010110000000100	104
CE_R_09_0090	JEJUNI	CHICKEN_Vehicle	2009	0010001111100001111101100010110000000000	35
CE_R_09_0103	JEJUNI	CHICKEN_Vehicle	2009	0010001111100001111101110011110000000000	29
CE_R_09_0138	JEJUNI	CHICKEN_Vehicle	2009	0010001111100001111101110011110000000000	29
CE_R_09_0250	JEJUNI	CHICKEN_Vehicle	2009	0010001111100001111101100010110000000000	35
CE_R_09_0300	JEJUNI	CHICKEN_Vehicle	2009	0010001111100001111101100010110000000000	35
CE_R_09_0357	JEJUNI	CHICKEN_Vehicle	2009	0010001111100001111101110011110000000000	29
CE_R_09_0367	JEJUNI	CHICKEN_Vehicle	2009	0010001111100001111101110011110000000000	29
CE_R_09_0405	JEJUNI	CHICKEN_Vehicle	2009	0010001111100001100001100010110000000100	99
CE_R_09_0420	JEJUNI	CHICKEN_Vehicle	2009	0010001111100001111101110011110000000000	29
CE_R_09_0422	JEJUNI	CHICKEN_Vehicle	2009	0010001111100001111101110011110000000000	29
CE_R_09_0428	JEJUNI	CHICKEN_Vehicle	2009	0010001111100001111101110011110000000000	29
CE_R_09_0438	JEJUNI	CHICKEN_Vehicle	2009	0010001111100001111101110011110000000000	29
CE_R_09_0572	JEJUNI	CHICKEN_Vehicle	2009	0010001111100001111101110011110000000000	29
CE_R_09_0593	JEJUNI	CHICKEN_Vehicle	2009	0010001111100001100100100010110000000100	104
CE_R_09_0599	JEJUNI	CHICKEN_Vehicle	2009	0010001111100001110001100000000000000000	165
CE_R_10_0158	JEJUNI	CHICKEN_Vehicle	2010	0010001111100001111101100010110000000000	35
CE_R_10_0292	JEJUNI	CHICKEN_Vehicle	2010	0010001111100001111101100010110000000000	35
CE_R_10_0305	JEJUNI	CHICKEN_Vehicle	2010	0010001111100001111101100010110000000000	35
CE_R_10_0340	JEJUNI	CHICKEN_Vehicle	2010	0010001111100001100001100010110000000100	99
CE_R_10_0383	JEJUNI	CHICKEN_Vehicle	2010	0010001111100001111101110011110000000000	29
CE_R_10_0385	JEJUNI	CHICKEN_Vehicle	2010	0010001111100001111101110011110000000000	29
CE_R_10_0407	JEJUNI	CHICKEN_Vehicle	2010	0010001111100001111101110011110000000000	29
CE_R_10_0410	COLI	CHICKEN_Vehicle	2010	0010001111100001111101110011110000000000	29
CE_R_10_0416	JEJUNI	CHICKEN_Vehicle	2010	0010001111100001111101110011110000000000	29
CE_R_10_0545	JEJUNI	CHICKEN_Vehicle	2010	0010001111100001111101100010001000000100	164
CE_R_10_0579	JEJUNI	CHICKEN_Vehicle	2010	0010001111100001100001100010110000000000	98
CE_R_11_0047	JEJUNI	CHICKEN_Vehicle	2011	0010001111100001111101110011110000000000	29
CE_R_11_0077	JEJUNI	CHICKEN_Vehicle	2011	0010001111100001100001100010110000000100	99
CE_R_11_0100	JEJUNI	CHICKEN_Vehicle	2011	0010001111100001111101110011110000000000	29
CE_R_11_0157	JEJUNI	CHICKEN_Vehicle	2011	0010001111100001100100100010110000000100	104
CE_R_11_0225	JEJUNI	CHICKEN_Vehicle	2011	0010001111100001111101110011110000000000	29
CE_R_11_0234	JEJUNI	CHICKEN_Vehicle	2011	0010001111100001111101110011110000000000	29
CE_R_11_0240	JEJUNI	CHICKEN_Vehicle	2011	0010001111100001111101100010000000000000	159
CE_R_11_0308	JEJUNI	CHICKEN_Vehicle	2011	0010001111100001111101110011110000000000	29
CE_R_11_0330	JEJUNI	CHICKEN_Vehicle	2011	0010001111100001111101110011110000000000	29
07_7314	JEJUNI	CHICKEN_Vehicle	2007	0010001111100001111101100010000000000000	159
08_0086	JEJUNI	CHICKEN_Vehicle	2007	0010001111100001111101100010110000000000	35
08_0097	JEJUNI	CHICKEN_Vehicle	2007	0010001111100001100100100010110000000100	104
08_0098	JEJUNI	CHICKEN_Vehicle	2007	0010001111100001111101110011110000000000	29
07_7320	UNKNOWN	CHICKEN_Vehicle	2007	0010001111100001111101100010000000000000	159
CE_R2_10_0049	JEJUNI	CHICKEN_Vehicle	2010	0010001111100001111101100010000000000000	159
CE_R2_11_0304	JEJUNI	CHICKEN_Vehicle	2011	0010001111100001111101110011110000000000	29
CE_R2_11_0340	JEJUNI	CHICKEN_Vehicle	2011	0010001111100001111101110011110000000000	29
CE_R_10_0511	JEJUNI	CHICKEN_Vehicle	2010	0010001111100101111101100010000000000000	160
CE_R_06_0625	JEJUNI	CHICKEN_Vehicle	2006	0010010001111111111101111011110000000000	191
07_7326	COLI	CHICKEN_Vehicle	2007	0010010110111000111010000010110000001001	569
08_1708	COLI	CHICKEN_Vehicle	2007	0010010110111000111010010011110000001011	517
CE_R_08_0254	COLI	CHICKEN_Vehicle	2008	0010010110111000111010000010110000001011	567
CE_R_08_0319	COLI	CHICKEN_Vehicle	2008	0010010110111000111010000010110000001011	567
CE_R_10_0551	JEJUNI	CHICKEN_Vehicle	2010	0010010110111000111010000010110000001001	569
CE_R_11_0140	JEJUNI	CHICKEN_Vehicle	2011	0010010110111000111010000010110000001001	569
08_0085	COLI	CHICKEN_Vehicle	2007	0010010110111000111010000010110000001001	569
CE_R_10_0483	JEJUNI	CHICKEN_Vehicle	2010	0010010111111111111111110010110000001001	237
CE_R_10_0014	JEJUNI	CHICKEN_Vehicle	2010	0010101111100001100100100010110000000100	106
CA99CN070014	JEJUNI	CHICKEN_Vehicle	2007	0011000001100001110000110011110000000000	2
CE_R_09_0110	JEJUNI	CHICKEN_Vehicle	2009	0011000001100001110000110011110000000000	2
CE_R_09_0113	JEJUNI	CHICKEN_Vehicle	2009	0011000001100001110000110011110000000000	2
CE_R_10_0404	JEJUNI	CHICKEN_Vehicle	2010	0011000001100001110000100010111000000000	8
CE_R_11_0166	COLI	CHICKEN_Vehicle	2011	0011000001100001110000110011111000000000	1
CE_R_11_0276	COLI	CHICKEN_Vehicle	2011	0011000001100001110000110011111000000000	1
CE_R2_11_0376	JEJUNI	CHICKEN_Vehicle	2011	0011000001100001111100110011110000000000	4
CE_R2_11_0472	JEJUNI	CHICKEN_Vehicle	2011	0011000001100001111100110011110000000000	4
CE_R_11_0081	JEJUNI	CHICKEN_Vehicle	2011	0011000001100111111100100010110000000000	16
CE_R_11_0152	JEJUNI	CHICKEN_Vehicle	2011	0011000001100111110000110011111110000000	24
CE_R_11_0153	JEJUNI	CHICKEN_Vehicle	2011	0011000001100111110000110011111110000000	24
CE_R_08_0089	COLI	CHICKEN_Vehicle	2008	0011000110111000111000010011110000001011	470
CE_R_09_0016	COLI	CHICKEN_Vehicle	2009	0011000110111000111010010011110000001011	471
CA99CN070028	COLI	CHICKEN_Vehicle	2007	0011000110111000111010000010110000001001	598
CE_R2_11_0520	COLI	CHICKEN_Vehicle	2011	0011000110111000111010010011110000001001	478
CE_R2_10_0010	COLI	CHICKEN_Vehicle	2010	0011000111110000111010010011110000001001	475
CE_R2_10_0025	COLI	CHICKEN_Vehicle	2010	0011000111110000111010010011110000001001	475
08_1719	COLI	CHICKEN_Vehicle	2007	0011000111111000111010000010110000001001	597
CA99CN070031	JEJUNI	CHICKEN_Vehicle	2007	0011000111111000111010010011110000001001	476
CE_R2_11_0436	COLI	CHICKEN_Vehicle	2011	0011000111111000111010010011110000001001	476
CE_R_06_0508	JEJUNI	CHICKEN_Vehicle	2006	0011000111111111111110110011111000001001	234
CE_R_06_0559	JEJUNI	CHICKEN_Vehicle	2006	0011000111111111111110110011111000001001	234
CA99CN070012	JEJUNI	CHICKEN_Vehicle	2006	0011000111111111111110110011111000001001	234
CA99CN070021	JEJUNI	CHICKEN_Vehicle	2007	0011000111111111111110110011111000001001	234
CE_R_09_0316	JEJUNI	CHICKEN_Vehicle	2009	0011000111111111111110110011111000001001	234
CA99CN070037	JEJUNI	CHICKEN_Vehicle	2007	0011000111111111111110110011111000001001	234
CE_R_10_0486	JEJUNI	CHICKEN_Vehicle	2010	0011001001100001111100100011111000000000	78
08_1728	JEJUNI	CHICKEN_Vehicle	2007	0011001001111001111100110011110000000000	80
CA99CN070026	JEJUNI	CHICKEN_Vehicle	2007	0011001001111001111111100010000000001000	199
06_4095	JEJUNI	CHICKEN_Vehicle	2006	0011001111100001111101100000001001110001	154
07_7321	JEJUNI	CHICKEN_Vehicle	2007	0011001111100001111101100000001001110001	154
07_7322	JEJUNI	CHICKEN_Vehicle	2007	0011001111100001111101100000001001110001	154
07_7323	JEJUNI	CHICKEN_Vehicle	2007	0011001111100001111101100000001001110001	154
08_1707	JEJUNI	CHICKEN_Vehicle	2007	0011001111100001100100100010110000000100	103
CE_R_08_0095	JEJUNI	CHICKEN_Vehicle	2008	0011001111100001111101100000001000000001	167
CE_R_08_0159	JEJUNI	CHICKEN_Vehicle	2008	0011001111100001111101100000001000000001	167
CE_R_09_0348	JEJUNI	CHICKEN_Vehicle	2009	0011001111100001111101100000001001110001	154
CE_R_09_0534	JEJUNI	CHICKEN_Vehicle	2009	0011001111100001111101100010000000000000	161
CE_R_10_0338	JEJUNI	CHICKEN_Vehicle	2010	0011001111100001100100100010110000000100	103
CE_R_11_0202	JEJUNI	CHICKEN_Vehicle	2011	0011001111100001110101110010110000000101	119
CA99CN070038	JEJUNI	CHICKEN_Vehicle	2007	0011001111100001111101100000001001110001	154
08_0088	JEJUNI	CHICKEN_Vehicle	2007	0011001111100001111101100000001001110001	154
07_7319	UNKNOWN	CHICKEN_Vehicle	2007	0011001111100001100100100010110000000100	103
CE_R2_10_0022	JEJUNI	CHICKEN_Vehicle	2010	0011001111100001111101100000001001110001	154
CE_R_10_0348	JEJUNI	CHICKEN_Vehicle	2010	0011001111100101111101100000001000000001	170
CE_R_10_0499	COLI	CHICKEN_Vehicle	2010	0011010110100000011010010011110000001001	536
CE_R_11_0159	COLI	CHICKEN_Vehicle	2011	0011010110100000111010010011110000001001	533
06_4096	COLI	CHICKEN_Vehicle	2006	0011010110111000111010010011110000001011	483
CE_R_06_0276	COLI	CHICKEN_Vehicle	2006	0011010110111000100010010011110000001011	544
06_4100	COLI	CHICKEN_Vehicle	2006	0011010110111000100010010011110000001011	544
08_0081	COLI	CHICKEN_Vehicle	2007	0011010110111000111010010011110000001001	494
08_1729	JEJUNI	CHICKEN_Vehicle	2007	0011010110111000111010010011110000001011	483
CE_R_09_0141	COLI	CHICKEN_Vehicle	2009	0011010110111000111010010011110000001011	483
CE_R_09_0373	JEJUNI	CHICKEN_Vehicle	2009	0011010111100000111010000010110000001011	609
CE_R_11_0017	COLI	CHICKEN_Vehicle	2011	0011010111100000111010000010000000001001	619
CE_R_06_0550	COLI	CHICKEN_Vehicle	2006	0011010111111000111010010011110000001011	488
CE_R_06_0627	COLI	CHICKEN_Vehicle	2006	0011010111111000100010000000000000001011	430
CA99CN070017	COLI	CHICKEN_Vehicle	2007	0011010111111000110010010011110000001001	495
08_0084	JEJUNI	CHICKEN_Vehicle	2007	0011010111111000100010010011110000001001	550
08_0087	COLI	CHICKEN_Vehicle	2007	0011010111111000111010010011110000001001	493
CE_R_08_0106	COLI	CHICKEN_Vehicle	2008	0011010111111000111010010011110000001011	488
CE_R_08_0149	JEJUNI	CHICKEN_Vehicle	2008	0011010111111000111010010011110000001011	488
CE_R_08_0224	COLI	CHICKEN_Vehicle	2008	0011010111111000111010010011110000001011	488
CE_R_08_0304	COLI	CHICKEN_Vehicle	2008	0011010111111000111010010011110000001011	488
CE_R_08_0316	COLI	CHICKEN_Vehicle	2008	0011010111111000111010010011110000001011	488
CE_R_09_0123	COLI	CHICKEN_Vehicle	2009	0011010111111000100010010011110000001011	545
CE_R_09_0444	COLI	CHICKEN_Vehicle	2009	0011010111111000111010000010000000001011	458
CE_R_10_0323	COLI	CHICKEN_Vehicle	2010	0011010111111000111010010011110000001001	493
CE_R_10_0422	COLI	CHICKEN_Vehicle	2010	0011010111111000111010010011110000001001	493
CE_R_11_0282	COLI	CHICKEN_Vehicle	2011	0011010111111000111010000010000000001001	462
08_0092	COLI	CHICKEN_Vehicle	2007	0011010111111000111010010011110000001001	493
CE_R2_11_0075	COLI	CHICKEN_Vehicle	2011	0011010111111000100010010011110000001011	545
CE_R2_11_0276	COLI	CHICKEN_Vehicle	2011	0011010111111000100010000000000000001011	430
CE_R_06_0537	JEJUNI	CHICKEN_Vehicle	2006	0011010111111111111110110011111000001001	233
CE_R_08_0216	JEJUNI	CHICKEN_Vehicle	2008	0011010111111111111110110011111000001001	233
CE_R_11_0108	JEJUNI	CHICKEN_Vehicle	2011	0011010111111111111110110011111000001001	233
CE_R_11_0144	JEJUNI	CHICKEN_Vehicle	2011	0011010111111111111110110011111000001001	233
CE_R_09_0135	JEJUNI	CHICKEN_Vehicle	2009	0011100101100000101110110011110001111001	362
CE_R_06_0561	JEJUNI	CHICKEN_Vehicle	2006	0011100111100001111110111111110001101101	315
CE_R_06_0565	JEJUNI	CHICKEN_Vehicle	2006	0011100111100001111110110011110001111001	332
CE_R_06_0588	JEJUNI	CHICKEN_Vehicle	2006	0011100111100001111110110011110001111001	332
08_1718	JEJUNI	CHICKEN_Vehicle	2007	0011100111100001111110110011110001111001	332
CE_R_09_0050	JEJUNI	CHICKEN_Vehicle	2009	0011100111100001111110110011111001111001	330
CE_R_09_0079	JEJUNI	CHICKEN_Vehicle	2009	0011100111100001111110110011110000111001	338
CE_R_09_0154	JEJUNI	CHICKEN_Vehicle	2009	0011100111100001111110111111110001101101	315
CE_R_09_0160	JEJUNI	CHICKEN_Vehicle	2009	0011100111100001111110111111110001101101	315
CE_R_09_0176	JEJUNI	CHICKEN_Vehicle	2009	0011100111100001111110111111110001101101	315
CE_R_09_0204	JEJUNI	CHICKEN_Vehicle	2009	0011100111100001111110100010111001111001	344
CE_R_09_0267	JEJUNI	CHICKEN_Vehicle	2009	0011100111100001111110110011110001111001	332
CE_R_09_0346	JEJUNI	CHICKEN_Vehicle	2009	0011100111100001111110111111110001101001	317
CE_R_09_0447	JEJUNI	CHICKEN_Vehicle	2009	0011100111100001111110110011111001111001	330
CE_R_10_0565	JEJUNI	CHICKEN_Vehicle	2010	0011100111100001111110110011111001101000	339
CA99CN070024	JEJUNI	CHICKEN_Vehicle	2007	0011100111100001111110101111110001101001	322
CA99CN070027	JEJUNI	CHICKEN_Vehicle	2007	0011100111100001111110110011110000001001	259
CE_R2_10_0046	JEJUNI	CHICKEN_Vehicle	2010	0011100111100001111110110011111001111001	330
CA99CN070036	JEJUNI	CHICKEN_Vehicle	2007	0011100111100111111110111111110001101100	323
CE_R_09_0393	JEJUNI	CHICKEN_Vehicle	2009	0011100111111100111110101110110001001011	427
CE_R_09_0284	JEJUNI	CHICKEN_Vehicle	2009	0011100111111111111110111111110000001101	277
07_7330	JEJUNI	CHICKEN_Vehicle	2007	0011110001111001111110110011110001110100	304
CE_R_09_0536	JEJUNI	CHICKEN_Vehicle	2009	0011110001111001111110110011110001110101	303
CE_R_11_0067	JEJUNI	CHICKEN_Vehicle	2011	0011110001111001111110110011110001110101	303
06_4098	JEJUNI	CHICKEN_Vehicle	2006	0011110111100001111110111111110001101101	313
CE_R_06_0328	JEJUNI	CHICKEN_Vehicle	2006	0011110111100001111110111011111001111001	335
CE_R_06_0395	JEJUNI	CHICKEN_Vehicle	2006	0011110111100001111110110011111000001001	352
CE_R_06_0554	JEJUNI	CHICKEN_Vehicle	2006	0011110111100001111110110011111000001001	352
CE_R_06_0556	JEJUNI	CHICKEN_Vehicle	2006	0011110111100001111110110011111110001001	357
07_7317	JEJUNI	CHICKEN_Vehicle	2007	0011110111100001111110111011111001111001	335
07_7318	JEJUNI	CHICKEN_Vehicle	2007	0011110111100001111110111011111001111001	335
07_7327	JEJUNI	CHICKEN_Vehicle	2007	0011110111100001111110110011111111111001	345
08_0093	JEJUNI	CHICKEN_Vehicle	2007	0011110111100001111110110011110001111001	333
08_1705	JEJUNI	CHICKEN_Vehicle	2007	0011110111100001111110110011111000001001	352
08_1717	JEJUNI	CHICKEN_Vehicle	2007	0011110111100001111110110011111111001001	358
08_1720	JEJUNI	CHICKEN_Vehicle	2007	0011110111100001111110111011111001111001	335
CE_R_08_0115	JEJUNI	CHICKEN_Vehicle	2008	0011110111100001111110110011110001111001	333
CE_R_08_0130	JEJUNI	CHICKEN_Vehicle	2008	0011110111100001111110111111110001101101	313
CE_R_08_0342	JEJUNI	CHICKEN_Vehicle	2008	0011110111100001111110110011111001111001	331
CE_R_08_0348	JEJUNI	CHICKEN_Vehicle	2008	0011110111100001111110111111110001101100	316
CE_R_09_0152	JEJUNI	CHICKEN_Vehicle	2009	0011110111100001111110111111110001101101	313
CE_R_10_0011	JEJUNI	CHICKEN_Vehicle	2010	0011110111100001111110110011111001101000	340
CE_R_10_0024	JEJUNI	CHICKEN_Vehicle	2010	0011110111100001111110110011111001101000	340
CE_R_10_0197	JEJUNI	CHICKEN_Vehicle	2010	0011110111100001111110111111110001101001	318
CE_R_10_0264	JEJUNI	CHICKEN_Vehicle	2010	0011110111100001111110110011110001111001	333
CE_R_10_0286	JEJUNI	CHICKEN_Vehicle	2010	0011110111100001111110110011111001111001	331
CE_R_10_0480	JEJUNI	CHICKEN_Vehicle	2010	0011110111100001111110110011111001101000	340
CE_R_11_0048	JEJUNI	CHICKEN_Vehicle	2011	0011110111100001111110110011111001101000	340
CE_R_11_0073	JEJUNI	CHICKEN_Vehicle	2011	0011110111100001111110110011111110001001	357
CE_R_11_0127	JEJUNI	CHICKEN_Vehicle	2011	0011110111100001111110110011110001111001	333
CE_R_11_0200	JEJUNI	CHICKEN_Vehicle	2011	0011110111100001111110110011111001111001	331
CE_R_11_0210	JEJUNI	CHICKEN_Vehicle	2011	0011110111100001111110110011111001111001	331
CE_R_11_0218	JEJUNI	CHICKEN_Vehicle	2011	0011110111100001111110110011111110001001	357
CE_R_11_0220	JEJUNI	CHICKEN_Vehicle	2011	0011110111100001111110110011110001111001	333
CE_R_11_0253	JEJUNI	CHICKEN_Vehicle	2011	0011110111100001111110110011110001111001	333
CE_R_11_0266	JEJUNI	CHICKEN_Vehicle	2011	0011110111100001111110110011110001111001	333
CE_R_11_0274	JEJUNI	CHICKEN_Vehicle	2011	0011110111100001111110110011111001101000	340
CE_R_11_0280	JEJUNI	CHICKEN_Vehicle	2011	0011110111100001111110110011111110001001	357
CE_R_11_0288	JEJUNI	CHICKEN_Vehicle	2011	0011110111100001111110110011111001101000	340
CE_R_11_0298	JEJUNI	CHICKEN_Vehicle	2011	0011110111100001111110111111110001101101	313
CE_R_11_0312	JEJUNI	CHICKEN_Vehicle	2011	0011110111100001111110110011111001101000	340
07_7316	JEJUNI	CHICKEN_Vehicle	2007	0011110111100001111110111011111111111001	346
08_1723	JEJUNI	CHICKEN_Vehicle	2007	0011110111100001111110111111110001101101	313
CE_R_06_0474	JEJUNI	CHICKEN_Vehicle	2006	0011110111111001111110111111110000001001	265
CE_R_06_0479	JEJUNI	CHICKEN_Vehicle	2006	0011110111111001111110111111110000001001	265
CE_R_06_0517	JEJUNI	CHICKEN_Vehicle	2006	0011110111111001111110111111110000001001	265
CE_R_06_0618	JEJUNI	CHICKEN_Vehicle	2006	0011110111111001111110111111110000001001	265
08_1716	JEJUNI	CHICKEN_Vehicle	2007	0011110111111001111110111111110000001000	266
CE_R_08_0118	JEJUNI	CHICKEN_Vehicle	2008	0011110111111001111110111111110000001001	265
CE_R_09_0262	JEJUNI	CHICKEN_Vehicle	2009	0011110111111001111110110011111000001001	260
CE_R_09_0297	JEJUNI	CHICKEN_Vehicle	2009	0011110111111001111110111111110000001001	265
CE_R_09_0377	JEJUNI	CHICKEN_Vehicle	2009	0011110111111001111110111101110000001001	267
CE_R_10_0105	JEJUNI	CHICKEN_Vehicle	2010	0011110111111001111110111111110000011000	270
CE_R_10_0314	JEJUNI	CHICKEN_Vehicle	2010	0011110111111001111110111111110000001000	266
CE_R_10_0332	JEJUNI	CHICKEN_Vehicle	2010	0011110111111001111110111111110000001001	265
CE_R_10_0374	JEJUNI	CHICKEN_Vehicle	2010	0011110111111001111110111111110000001001	265
CE_R_10_0434	JEJUNI	CHICKEN_Vehicle	2010	0011110111111001111110111111110000001001	265
CE_R_10_0517	JEJUNI	CHICKEN_Vehicle	2010	0011110111111001111110111111110000001001	265
CE_R_10_0530	JEJUNI	CHICKEN_Vehicle	2010	0011110111111001111110111111110000001001	265
CE_R_11_0060	JEJUNI	CHICKEN_Vehicle	2011	0011110111111001111110111111110000001001	265
CE_R_11_0118	JEJUNI	CHICKEN_Vehicle	2011	0011110111111001111110110011111001101001	349
CE_R_11_0268	JEJUNI	CHICKEN_Vehicle	2011	0011110111111001111110111111110000001001	265
CA99CN070023	JEJUNI	CHICKEN_Vehicle	2007	0011110111111001111110111111110000001001	265
CE_R2_11_0080	JEJUNI	CHICKEN_Vehicle	2011	0011110111111001111110111111110000001001	265
CE_R_09_0430	JEJUNI	CHICKEN_Vehicle	2009	0011110111111101111010000000111101001011	428
CE_R_06_0407	JEJUNI	CHICKEN_Vehicle	2006	0011110111111111111111100011000000000000	180
CE_R_06_0633	JEJUNI	CHICKEN_Vehicle	2006	0011110111111111111110100010110000001001	255
08_1709	JEJUNI	CHICKEN_Vehicle	2007	0011110111111111111111100011000000000000	180
08_1710	JEJUNI	CHICKEN_Vehicle	2007	0011110111111111111111100011000000000000	180
08_1722	JEJUNI	CHICKEN_Vehicle	2007	0011110111111111111110100010110000001001	255
CE_R_08_0002	JEJUNI	CHICKEN_Vehicle	2008	0011110111111111111111100011000000000000	180
CE_R_08_0112	JEJUNI	CHICKEN_Vehicle	2008	0011110111111111111110111111111111111111	401
CE_R_08_0171	JEJUNI	CHICKEN_Vehicle	2008	0011110111111111111110100010110000001001	255
CE_R_08_0337	COLI	CHICKEN_Vehicle	2008	0011110111111111111110100010110000001001	255
CE_R_09_0501	JEJUNI	CHICKEN_Vehicle	2009	0011110111111111111110100010110000001001	255
CE_R_10_0163	JEJUNI	CHICKEN_Vehicle	2010	0011110111111111111111100011010000000000	181
CE_R_11_0135	JEJUNI	CHICKEN_Vehicle	2011	0011110111111111111111100011000000000000	180
CE_R_11_0227	JEJUNI	CHICKEN_Vehicle	2011	0011110111111111111111100011000000000000	180
CA99CN070030	JEJUNI	CHICKEN_Vehicle	2007	0011110111111111111110100010110000001001	255
07_7332	JEJUNI	CHICKEN_Vehicle	2007	0011110111111111111111100011000000000000	180
08_1702	JEJUNI	CHICKEN_Vehicle	2007	0011111110111111111110111111110001111111	372
08_1721	JEJUNI	CHICKEN_Vehicle	2007	0011111110111111111110111111110001111111	372
CE_R_09_0188	JEJUNI	CHICKEN_Vehicle	2009	0011111110111111111110111111110001111111	372
CE_R_10_0475	JEJUNI	CHICKEN_Vehicle	2010	0011111110111111111110111111110001111001	376
CE_R_10_0489	JEJUNI	CHICKEN_Vehicle	2010	0011111110111111111110111111110001111011	377
CE_R_10_0583	JEJUNI	CHICKEN_Vehicle	2010	0011111110111111111110111111110001111001	376
CE_R_11_0238	JEJUNI	CHICKEN_Vehicle	2011	0011111110111111111110111111110001111111	372
CE_R_11_0247	JEJUNI	CHICKEN_Vehicle	2011	0011111110111111111110111111110001111111	372
CE_R_11_0302	JEJUNI	CHICKEN_Vehicle	2011	0011111110111111111110111111111001111111	374
CE_R2_10_0053	JEJUNI	CHICKEN_Vehicle	2010	0011111110111111111110111111110001111111	372
CE_R2_11_0202	JEJUNI	CHICKEN_Vehicle	2011	0011111110111111111110111111110001111111	372
07_7329	JEJUNI	CHICKEN_Vehicle	2007	0011111111100001111110110011110001111001	334
CE_R_09_0005	JEJUNI	CHICKEN_Vehicle	2009	0011111111100111111100100010001001111000	132
CE_R_09_0425	JEJUNI	CHICKEN_Vehicle	2009	0011111111100111111100100010001001111011	138
CE_R_10_0203	JEJUNI	CHICKEN_Vehicle	2010	0011111111100111111111110011110000001001	296
08_1700	JEJUNI	CHICKEN_Vehicle	2007	0011111111100111111100100010001001111000	132
CE_R_10_0063	JEJUNI	CHICKEN_Vehicle	2010	0011111111111001111110110011110000001000	264
CE_R_06_0616	JEJUNI	CHICKEN_Vehicle	2006	0011111111111111111110111111111111111111	399
CE_R_06_0652	JEJUNI	CHICKEN_Vehicle	2006	0011111111111111111110111111111111111111	399
08_1714	JEJUNI	CHICKEN_Vehicle	2007	0011111111111111111110111111111111111111	399
CE_R_08_0077	JEJUNI	CHICKEN_Vehicle	2008	0011111111111111111110111111111111111111	399
CE_R_08_0174	JEJUNI	CHICKEN_Vehicle	2008	0011111111111111111110111111111111111111	399
CE_R_09_0281	JEJUNI	CHICKEN_Vehicle	2009	0011111111111111111110111111111111111111	399
CE_R_09_0388	JEJUNI	CHICKEN_Vehicle	2009	0011111111111111111110111111111111111111	399
CE_R_09_0432	COLI	CHICKEN_Vehicle	2009	0011111111111111111110111111111111111111	399
CE_R_09_0473	JEJUNI	CHICKEN_Vehicle	2009	0011111111111111111111110011110000001101	292
CE_R_09_0542	JEJUNI	CHICKEN_Vehicle	2009	0011111111111111111110111111111111111111	399
CE_R_10_0563	JEJUNI	CHICKEN_Vehicle	2010	0011111111111111111110111111111111111111	399
CE_R_11_0010	JEJUNI	CHICKEN_Vehicle	2011	0011111111111111111110111111111111111111	399
CE_R_11_0244	JEJUNI	CHICKEN_Vehicle	2011	0011111111111111111110111111111111111111	399
CE_R_11_0321	JEJUNI	CHICKEN_Vehicle	2011	0011111111111111111110111111111111111111	399
07_7328	JEJUNI	CHICKEN_Vehicle	2007	0011111111111111111110111111111111111111	399
07_7331	JEJUNI	CHICKEN_Vehicle	2007	0011111111111111111110111111111111111111	399
CE_R2_11_0319	JEJUNI	CHICKEN_Vehicle	2011	0011111111111111111110111111111111111111	399
CE_R2_11_0424	JEJUNI	CHICKEN_Vehicle	2011	0011111111111111111110111111111111111111	399
CE_R2_11_0493	JEJUNI	CHICKEN_Vehicle	2011	0011111111111111111110111111111111111111	399
08_0090	JEJUNI	CHICKEN_Vehicle	2007	0110001111100001100001100010110000000100	101
CE_R_09_0106	JEJUNI	CHICKEN_Vehicle	2009	0110001111100001111101100010110000000000	36
CE_R_09_0363	JEJUNI	CHICKEN_Vehicle	2009	0110001111100001111101100010110000000100	39
CE_R_09_0560	JEJUNI	CHICKEN_Vehicle	2009	0110001111100001111101100010110000000000	36
CE_R_10_0027	JEJUNI	CHICKEN_Vehicle	2010	0110001111100001111101100010110000000000	36
08_0091	JEJUNI	CHICKEN_Vehicle	2007	0110001111100001100001100010000000000100	88
CE_R_08_0044	JEJUNI	CHICKEN_Vehicle	2008	0110010001111111111101110011111000000000	196
CE_R_08_0184	JEJUNI	CHICKEN_Vehicle	2008	0110010001111111111101110011111000000000	196
CE_R_09_0549	JEJUNI	CHICKEN_Vehicle	2009	0110010001111111111101100010110000000000	185
CE_R_08_0282	COLI	CHICKEN_Vehicle	2008	0110010110111000111010000010110000001011	562
CE_R_11_0255	COLI	CHICKEN_Vehicle	2011	0110011111111000111010010011110000001001	557
CE_R_10_0188	JEJUNI	CHICKEN_Vehicle	2010	0111000001100001110000100010110000000000	7
CE_R_09_0586	JEJUNI	CHICKEN_Vehicle	2009	0111000001100111111111110011110000001100	27
CA99CN070033	JEJUNI	CHICKEN_Vehicle	2007	0111000110111000111010010011110000001001	509
CE_R_06_0551	JEJUNI	CHICKEN_Vehicle	2006	0111000111100001111101100000001001110001	150
CE_R_08_0032	JEJUNI	CHICKEN_Vehicle	2008	0111000111100001111101100000001001110001	150
CE_R_09_0270	JEJUNI	CHICKEN_Vehicle	2009	0111000111100001111101100000001001110001	150
CE_R_09_0402	JEJUNI	CHICKEN_Vehicle	2009	0111000111100001111101100000001001110001	150
CE_R_06_0431	JEJUNI	CHICKEN_Vehicle	2006	0111001111100001111101100000001001110001	147
CE_R_08_0310	COLI	CHICKEN_Vehicle	2008	0111010111111000111010010011110000001011	501
CE_R_08_0351	COLI	CHICKEN_Vehicle	2008	0111010111111000100010000010110000001011	553
CE_R_10_0477	COLI	CHICKEN_Vehicle	2010	0111010111111000100010010001110000001001	541
CE_R_11_0236	COLI	CHICKEN_Vehicle	2011	0111010111111000111010010011110000001001	500
CE_R_09_0319	JEJUNI	CHICKEN_Vehicle	2009	0111100111100001111110111111110001101101	314
CE_R_09_0590	JEJUNI	CHICKEN_Vehicle	2009	0111100111100001111110111111110001101101	314
08_0095	JEJUNI	CHICKEN_Vehicle	2007	0111100111100001111110110011111001101000	342
CE_R2_10_0028	JEJUNI	CHICKEN_Vehicle	2010	0111100111100001111110110011110001101100	325
CE_R_06_0424	JEJUNI	CHICKEN_Vehicle	2006	0111110001111001111111110011110000001001	306
CE_R_11_0249	JEJUNI	CHICKEN_Vehicle	2011	0111110001111001111111110011110000001001	306
08_1703	JEJUNI	CHICKEN_Vehicle	2007	0111110001111001111111110011110001001001	308
CE_R_08_0232	JEJUNI	CHICKEN_Vehicle	2008	0111110111100001111110111111110001101101	312
CE_R_10_0005	JEJUNI	CHICKEN_Vehicle	2010	0111110111100001111110111111110001101101	312
CE_R_10_0089	JEJUNI	CHICKEN_Vehicle	2010	0111110111100001111110111111110001101101	312
CE_R_11_0033	JEJUNI	CHICKEN_Vehicle	2011	0111110111100001111110111111110001101101	312
08_1715	JEJUNI	CHICKEN_Vehicle	2007	0111110111111001111100110011111111110001	426
CE_R_09_0098	JEJUNI	CHICKEN_Vehicle	2009	0111110111111001111100110011110001110000	305
CE_R_10_0495	JEJUNI	CHICKEN_Vehicle	2010	0111111111111111111110110011111001111101	388
CE_R_09_0521	JEJUNI	CHICKEN_Vehicle	2009	1011010110100000111010010011110000000011	530
CE_R_09_0360	JEJUNI	CHICKEN_Vehicle	2009	1011010111111000111010000010110000000011	592
CE_R_09_0512	COLI	CHICKEN_Vehicle	2009	1011010111111000111010010011110000000011	524
CE_R_09_0515	JEJUNI	CHICKEN_Vehicle	2009	1011100111100001111110111111110000100101	324
CE_R_09_0518	JEJUNI	CHICKEN_Vehicle	2009	1011100111100001111110110011110001110001	351
08_1704	JEJUNI	CHICKEN_Vehicle	2007	1011111111100111111100110011111000001101	281
CE_R_11_0025	JEJUNI	CHICKEN_Vehicle	2011	1011111111100111111100110011111000001101	281
CA99CN070034	JEJUNI	CHICKEN_Vehicle	2007	1011111111100111111100110011111000001101	281
CE_R_06_0304	JEJUNI	CHICKEN_Vehicle	2006	1011111111111111111110111111110000001101	274
CE_R_06_0380	JEJUNI	CHICKEN_Vehicle	2006	1011111111111111111110111111111111111100	412
CE_R_06_0456	JEJUNI	CHICKEN_Vehicle	2006	1011111111111111111110111111110000001101	274
CE_R_06_0553	JEJUNI	CHICKEN_Vehicle	2006	1011111111111111111110110011110000001101	290
CE_R_06_0598	JEJUNI	CHICKEN_Vehicle	2006	1011111111111111111110111111110001111100	365
CA99CN070015	JEJUNI	CHICKEN_Vehicle	2007	1011111111111111111110111111110000001101	274
CA99CN070018	JEJUNI	CHICKEN_Vehicle	2007	1011111111111111111110111111110000001101	274
CA99CN070022	JEJUNI	CHICKEN_Vehicle	2007	1011111111111111111110111111111111111100	412
CE_R_08_0109	JEJUNI	CHICKEN_Vehicle	2008	1011111111111111111110111111110001111100	365
CE_R_08_0307	JEJUNI	CHICKEN_Vehicle	2008	1011111111111111111110111111111111111100	412
CE_R_09_0147	JEJUNI	CHICKEN_Vehicle	2009	1011111111111111111111110011110000001101	293
CE_R_09_0229	JEJUNI	CHICKEN_Vehicle	2009	1011111111111111111110111111110000001101	274
CE_R_09_0456	JEJUNI	CHICKEN_Vehicle	2009	1011111111111111111111110011110000001101	293
CE_R_09_0488	JEJUNI	CHICKEN_Vehicle	2009	1011111111111111111110111111111111111100	412
CE_R_10_0191	JEJUNI	CHICKEN_Vehicle	2010	1011111111111111111111111111111111111001	419
CE_R_10_0247	JEJUNI	CHICKEN_Vehicle	2010	1011111111111111111110111111110000001101	274
CE_R_10_0273	JEJUNI	CHICKEN_Vehicle	2010	1011111111111111111110111111110001111100	365
CE_R_10_0443	JEJUNI	CHICKEN_Vehicle	2010	1011111111111111111110111111111111111000	411
CE_R_10_0553	JEJUNI	CHICKEN_Vehicle	2010	1011111111111111111110111111111111111000	411
CE_R_11_0012	JEJUNI	CHICKEN_Vehicle	2011	1011111111111111111110110011111000001101	288
CE_R_11_0120	JEJUNI	CHICKEN_Vehicle	2011	1011111111111111111110110011110000001101	290
CE_R_11_0133	JEJUNI	CHICKEN_Vehicle	2011	1011111111111111111110110011111000001100	285
CE_R_11_0170	JEJUNI	CHICKEN_Vehicle	2011	1011111111111111111111110011110000001101	293
CE_R_11_0270	JEJUNI	CHICKEN_Vehicle	2011	1011111111111111111110111111111111111100	412
CE_R_11_0349	JEJUNI	CHICKEN_Vehicle	2011	1011111111111111111110111111111111111100	412
CA99CN070029	JEJUNI	CHICKEN_Vehicle	2007	1011111111111111111110111111111111111100	412
07_7324	JEJUNI	CHICKEN_Vehicle	2007	1011111111111111111110110011110000001101	290
07_7325	JEJUNI	CHICKEN_Vehicle	2007	1011111111111111111110110011110000001101	290
CE_R2_11_0016	JEJUNI	CHICKEN_Vehicle	2011	1011111111111111111110111111111111111100	412
CE_R2_11_0256	JEJUNI	CHICKEN_Vehicle	2011	1011111111111111111110111111111111111111	396
CE_R_09_0486	JEJUNI	CHICKEN_Vehicle	2009	1111111111111111111110111111111111111100	413
CE_R_09_0497	JEJUNI	CHICKEN_Vehicle	2009	1111111111111111111110111111111111111100	413
11_6736	JEJUNI	HUMAN_Case	2011	0000000000000000000000000000100000000000	221
10_4518	JEJUNI	HUMAN_Case	2010	0010000001100001100001100010110000000100	117
06_4540	JEJUNI	HUMAN_Case	2006	0010000001100001100001100010110000000100	117
11_3910	JEJUNI	HUMAN_Case	2011	0010000100101001111011000010110000001011	636
07_0219	JEJUNI	HUMAN_Case	2007	0010000111100001100001100010000000000100	89
10_4114	JEJUNI	HUMAN_Case	2010	0010000111100001100001100010000000000100	89
ER3714	JEJUNI	HUMAN_Case	2009	0010000111100001111101100010000000000000	158
10_3873	JEJUNI	HUMAN_Case	2010	0010001001100000111101100010111000010000	55
ER2963	JEJUNI	HUMAN_Case	2009	0010001001100000111100100010001000000000	86
11_7489	JEJUNI	HUMAN_Case	2011	0010001001100000111101100010111000010000	55
07_0220	JEJUNI	HUMAN_Case	2007	0010001001100001100101100010110000000100	109
08_2640	JEJUNI	HUMAN_Case	2008	0010001001100001111101110011110000000000	43
06_4009	JEJUNI	HUMAN_Case	2006	0010001001100001111101110011110000000000	43
11_7081	JEJUNI	HUMAN_Case	2011	0010001001100001111101100010110000010000	47
ER3803	JEJUNI	HUMAN_Case	2009	0010001001100001111101110011110000000000	43
06_4251	JEJUNI	HUMAN_Case	2006	0010001001100001111101100010110000000000	51
08_5178	JEJUNI	HUMAN_Case	2008	0010001001100001110100100010110000000000	66
08_4457	JEJUNI	HUMAN_Case	2008	0010001001100001111101100010110000000000	51
ER4397	JEJUNI	HUMAN_Case	2009	0010001001100001111101100010110000000000	51
07_3854	JEJUNI	HUMAN_Case	2007	0010001001100001111101110011110000000000	43
08_5286	JEJUNI	HUMAN_Case	2008	0010001001100001111101110011110000000000	43
ER5057	JEJUNI	HUMAN_Case	2009	0010001001100001111101100010110000000000	51
08_5490	JEJUNI	HUMAN_Case	2008	0010001001100001111101100010110000000000	51
ER4885	JEJUNI	HUMAN_Case	2009	0010001001100001111001101110110000000000	65
06_7631	JEJUNI	HUMAN_Case	2006	0010001001100001111101100010110000000000	51
10_8221	JEJUNI	HUMAN_Case	2010	0010001001100001100101100010110000000100	109
07_7190	JEJUNI	HUMAN_Case	2007	0010001001100001100101100010110000000100	109
08_0001	JEJUNI	HUMAN_Case	2007	0010001001100001111101100010110000000000	51
10_3871	JEJUNI	HUMAN_Case	2010	0010001011100000111101100010111000010000	63
08_4700	JEJUNI	HUMAN_Case	2008	0010001111100001011101110011110000000000	28
11_5041	JEJUNI	HUMAN_Case	2011	0010001111100001111101100010000000000000	159
11_5776	JEJUNI	HUMAN_Case	2011	0010001111100001111101110011110000000000	29
11_5384	JEJUNI	HUMAN_Case	2011	0010001111100001111101110011110000000000	29
06_3850	JEJUNI	HUMAN_Case	2006	0010001111100001111101100010110000000000	35
06_4011	JEJUNI	HUMAN_Case	2006	0010001111100001111101100010110000000000	35
11_6678	JEJUNI	HUMAN_Case	2011	0010001111100001111101110011110000000000	29
07_4076	JEJUNI	HUMAN_Case	2007	0010001111100001111101110011110000000000	29
ER3247	JEJUNI	HUMAN_Case	2009	0010001111100001111101100010000000000000	159
07_3322	JEJUNI	HUMAN_Case	2007	0010001111100001111101110011110000000000	29
08_5176	JEJUNI	HUMAN_Case	2008	0010001111100001111101110011110000000000	29
06_5176	JEJUNI	HUMAN_Case	2006	0010001111100001111101100010110000000000	35
07_3647	JEJUNI	HUMAN_Case	2007	0010001111100001111101110011110000000000	29
07_3853	JEJUNI	HUMAN_Case	2007	0010001111100001111101110011110000000000	29
08_4471	JEJUNI	HUMAN_Case	2008	0010001111100001100011100010110000000100	100
07_3508	JEJUNI	HUMAN_Case	2007	0010001111100001100100100010110000000100	104
10_6541	JEJUNI	HUMAN_Case	2010	0010001111100001111101110011110000000000	29
06_3352	JEJUNI	HUMAN_Case	2006	0010001111100001111101110011110000000000	29
08_4806	JEJUNI	HUMAN_Case	2008	0010001111100001111101100010110000000000	35
06_6212	JEJUNI	HUMAN_Case	2006	0010001111100001111101100010110000000000	35
08_5602	JEJUNI	HUMAN_Case	2008	0010001111100001111101100010000000000000	159
06_6453	JEJUNI	HUMAN_Case	2006	0010001111100001111101100010000000000000	159
10_7680	JEJUNI	HUMAN_Case	2010	0010001111100001100001100010110000000100	99
07_4429	JEJUNI	HUMAN_Case	2007	0010001111100001111101100010000000000000	159
08_7902	JEJUNI	HUMAN_Case	2008	0010001111100001100011110011110000000100	108
11_0173	JEJUNI	HUMAN_Case	2011	0010010001111111111101111011110000000000	191
07_0672	COLI	HUMAN_Case	2007	0010010110111000111010000010110000001011	567
11_3275	COLI	HUMAN_Case	2011	0010010110111000111010000010110000001011	567
11_2968	JEJUNI	HUMAN_Case	2011	0010010110111000111010010011110000001011	517
10_6540	JEJUNI	HUMAN_Case	2010	0010110001111111111101101010000001010000	183
07_0217	JEJUNI	HUMAN_Case	2007	0010111001100000111101100010111000001000	71
07_0920	JEJUNI	HUMAN_Case	2007	0010111001100000111101100010111000001000	71
06_6740	JEJUNI	HUMAN_Case	2006	0010111001100000111101100010111000001000	71
08_5808	JEJUNI	HUMAN_Case	2008	0010111001100000111101100010111000001000	71
07_3324	JEJUNI	HUMAN_Case	2007	0010111001100001111101100010000000000001	177
11_5600	JEJUNI	HUMAN_Case	2011	0010111111100001111101100011000000000001	176
08_4695	JEJUNI	HUMAN_Case	2008	0010111111100001111101100011000000000000	175
11_5469	JEJUNI	HUMAN_Case	2011	0010111111100111111110100010110000001101	252
06_4012	JEJUNI	HUMAN_Case	2006	0011000001100001110000110011110000000000	2
06_7330	JEJUNI	HUMAN_Case	2006	0011000001100001110100100010101000001000	12
08_4605	JEJUNI	HUMAN_Case	2008	0011000001100111110000101110110000000000	22
08_1354	JEJUNI	HUMAN_Case	2008	0011000111111111111110110011111000001001	234
11_6679	JEJUNI	HUMAN_Case	2011	0011001001111000100000000010000000000100	125
11_0285	JEJUNI	HUMAN_Case	2011	0011001111100001111101100000001000000001	167
11_2044	JEJUNI	HUMAN_Case	2011	0011001111100001111101100010000000000000	161
07_1875	JEJUNI	HUMAN_Case	2007	0011001111100001111101100000001001110001	154
10_3872	JEJUNI	HUMAN_Case	2010	0011001111100001111101100000001001110001	154
08_4459	JEJUNI	HUMAN_Case	2008	0011001111100001100100100010110000000100	103
ER3619	JEJUNI	HUMAN_Case	2009	0011001111100001111101100000001000000001	167
10_5009	JEJUNI	HUMAN_Case	2010	0011001111100001111101100010000000000000	161
07_3509	JEJUNI	HUMAN_Case	2007	0011001111100001111101100000001000000001	167
06_5264	JEJUNI	HUMAN_Case	2006	0011001111100001111101100010000000000000	161
10_5012	JEJUNI	HUMAN_Case	2010	0011001111100001111101100010000000000000	161
11_3212	JEJUNI	HUMAN_Case	2011	0011001111100001111101100010000000000000	161
ER2983	JEJUNI	HUMAN_Case	2009	0011001111100001110101100000001001110001	152
06_7515	JEJUNI	HUMAN_Case	2006	0011001111100001111101100000001001110001	154
11_4252	JEJUNI	HUMAN_Case	2011	0011010110111000111010010011110000001011	483
06_6558	COLI	HUMAN_Case	2006	0011010110111000111010010011110000001001	494
06_7514	JEJUNI	HUMAN_Case	2006	0011010111100000111010010011110000001001	531
08_7904	JEJUNI	HUMAN_Case	2008	0011010111100000111010000011100000001001	622
11_6187	JEJUNI	HUMAN_Case	2011	0011010111111111111110110011111000111001	232
06_6560	JEJUNI	HUMAN_Case	2006	0011010111111111111110110011111000001001	233
07_7417	JEJUNI	HUMAN_Case	2007	0011010111111111111110110011111000001001	233
08_6209	JEJUNI	HUMAN_Case	2008	0011100111100001111110101111111001101001	321
11_5598	JEJUNI	HUMAN_Case	2011	0011101001111101100000000110111001000100	130
11_2047	JEJUNI	HUMAN_Case	2011	0011110111100001111110110011111001111001	331
10_2148	JEJUNI	HUMAN_Case	2010	0011110111100001111110111111110000001101	320
11_2048	JEJUNI	HUMAN_Case	2011	0011110111100001111110110011111001101001	329
06_3781	JEJUNI	HUMAN_Case	2006	0011110111100001111110111111110001101100	316
06_4008	JEJUNI	HUMAN_Case	2006	0011110111100001111110110011110001111001	333
06_5179	JEJUNI	HUMAN_Case	2006	0011110111100001111110111111110001101101	313
10_7684	JEJUNI	HUMAN_Case	2010	0011110111100001111110111111110001101101	313
10_8222	JEJUNI	HUMAN_Case	2010	0011110111100001111110110111111001101000	341
10_8223	JEJUNI	HUMAN_Case	2010	0011110111100001111110110011111001101001	329
10_8567	JEJUNI	HUMAN_Case	2010	0011110111100001111110110011111110001001	357
08_4455	JEJUNI	HUMAN_Case	2008	0011110111111001111110111111110000001001	265
11_4458	JEJUNI	HUMAN_Case	2011	0011110111111001111111100010110000001101	243
06_5725	JEJUNI	HUMAN_Case	2006	0011110111111001111111100010110000001001	241
ER4907	JEJUNI	HUMAN_Case	2009	0011110111111001111111100010110000001001	241
06_3129	JEJUNI	HUMAN_Case	2006	0011110111111111111111100011000000000000	180
07_1577	JEJUNI	HUMAN_Case	2007	0011110111111111111111100011000000000000	180
06_3849	JEJUNI	HUMAN_Case	2006	0011110111111111111111100011000000000000	180
06_3783	JEJUNI	HUMAN_Case	2006	0011110111111111111111100011000000000000	180
07_3924	JEJUNI	HUMAN_Case	2007	0011110111111111111110100010110000001001	255
07_5039	JEJUNI	HUMAN_Case	2007	0011110111111111111111100011000000000000	180
06_4732	JEJUNI	HUMAN_Case	2006	0011110111111111111111100011000000000000	180
06_6768	JEJUNI	HUMAN_Case	2006	0011110111111111111111100011000000000000	180
08_5287	JEJUNI	HUMAN_Case	2008	0011110111111111111110100010110000001001	255
06_7233	JEJUNI	HUMAN_Case	2006	0011110111111111111110100010110000001001	255
10_7685	UNKNOWN	HUMAN_Case	2010	0011110111111111111110100010110000001001	255
06_4735	JEJUNI	HUMAN_Case	2006	0011110111111111111111100011000000000000	180
11_6680	JEJUNI	HUMAN_Case	2011	0011111110111111111110111111110001111111	372
11_7515	JEJUNI	HUMAN_Case	2011	0011111110111111111110111111110001111111	372
06_4912	JEJUNI	HUMAN_Case	2006	0011111110111111111110111111110001111111	372
08_5175	JEJUNI	HUMAN_Case	2008	0011111110111111111110111111110001111111	372
06_2273	JEJUNI	HUMAN_Case	2006	0011111111100111111100100010001001111000	132
07_1935	JEJUNI	HUMAN_Case	2007	0011111111100111111100100010001001111000	132
10_4520	JEJUNI	HUMAN_Case	2010	0011111111100111111100100010001001111000	132
07_4268	JEJUNI	HUMAN_Case	2007	0011111111100111111100100010001001111000	132
11_4533	JEJUNI	HUMAN_Case	2011	0011111111100111111100100010001001111000	132
07_5321	JEJUNI	HUMAN_Case	2007	0011111111100111111100100010001001111000	132
10_8540	JEJUNI	HUMAN_Case	2010	0011111111100111111100100010001001111000	132
06_7739	JEJUNI	HUMAN_Case	2006	0011111111100111111111110011110000001001	296
ER3652	JEJUNI	HUMAN_Case	2009	0011111111111001111110111111111111111111	394
ER5380	JEJUNI	HUMAN_Case	2009	0011111111111011111110111111111111111111	393
11_0459	JEJUNI	HUMAN_Case	2011	0011111111111111111110111111111111111111	399
08_0938	JEJUNI	HUMAN_Case	2008	0011111111111111111110111111111111111111	399
07_0377	JEJUNI	HUMAN_Case	2007	0011111111111111111110111111111111111111	399
06_1871	JEJUNI	HUMAN_Case	2006	0011111111111111111110111111111111111111	399
11_2317	JEJUNI	HUMAN_Case	2011	0011111111111111111110110011111001111100	383
06_3782	JEJUNI	HUMAN_Case	2006	0011111111111111111110111111111111111111	399
10_4235	JEJUNI	HUMAN_Case	2010	0011111111111111111110111111111111111111	399
ER2940	JEJUNI	HUMAN_Case	2009	0011111111111111111110111111111111111111	399
ER3406	JEJUNI	HUMAN_Case	2009	0011111111111111111110111111111111111111	399
08_4604	JEJUNI	HUMAN_Case	2008	0011111111111111111110111111111111111111	399
10_4519	JEJUNI	HUMAN_Case	2010	0011111111111111111110111111111111111111	399
06_3567	JEJUNI	HUMAN_Case	2006	0011111111111111111110111111110001111111	371
10_6109	JEJUNI	HUMAN_Case	2010	0011111111111111111110111111111111111101	408
07_3238	JEJUNI	HUMAN_Case	2007	0011111111111111111110111111111111111111	399
07_6066	JEJUNI	HUMAN_Case	2007	0011111111111111111110111111111111111111	399
10_5239	JEJUNI	HUMAN_Case	2010	0011111111111111111110111111111111111111	399
06_5177	JEJUNI	HUMAN_Case	2006	0011111111111111111110111111111111111111	399
08_5925	JEJUNI	HUMAN_Case	2008	0011111111111111111110111111111111111111	399
08_6207	JEJUNI	HUMAN_Case	2008	0011111111111111111110111111111111111111	399
06_6561	JEJUNI	HUMAN_Case	2006	0011111111111111111110111111111111111111	399
07_5038	JEJUNI	HUMAN_Case	2007	0011111111111111111110111111111111111111	399
07_6017	JEJUNI	HUMAN_Case	2007	0011111111111111111110111111111111111111	399
06_6309	JEJUNI	HUMAN_Case	2006	0011111111111111111110111111111111111111	399
10_7681	JEJUNI	HUMAN_Case	2010	0011111111111111111110111111111111111111	399
08_6208	JEJUNI	HUMAN_Case	2008	0011111111111111111110111111111111111111	399
ER5392	JEJUNI	HUMAN_Case	2009	0011111111111111111110111111111111111111	399
08_8040	JEJUNI	HUMAN_Case	2008	0011111111111111111110111111111111111111	399
08_7039	JEJUNI	HUMAN_Case	2008	0011111111111111111110111111111111111111	399
06_7833	COLI	HUMAN_Case	2006	0011111111111111111110111111111111111111	399
08_7903	JEJUNI	HUMAN_Case	2008	0011111111111111111110111111111111111111	399
08_0107	JEJUNI	HUMAN_Case	2007	0011111111111111111110111111111111111111	399
06_7630	JEJUNI	HUMAN_Case	2006	0011111111111111111110111111111111111111	399
08_0016	JEJUNI	HUMAN_Case	2007	0011111111111111111110111111111111111111	399
06_1878	JEJUNI	HUMAN_Case	2006	0110001111100001111101100010110000000000	36
11_4460	JEJUNI	HUMAN_Case	2011	0110001111100001111101100010110000000000	36
10_4472	JEJUNI	HUMAN_Case	2010	0110001111100001111101100010100000000000	37
10_5010	JEJUNI	HUMAN_Case	2010	0110010001111111111101100010111000000000	188
06_5724	JEJUNI	HUMAN_Case	2006	0111000001100111111100100010110000000000	17
11_7514	JEJUNI	HUMAN_Case	2011	0111000111100001111001000010001001010001	156
07_0971	JEJUNI	HUMAN_Case	2007	0111000111100001111101100000001001110001	150
08_1680	JEJUNI	HUMAN_Case	2008	0111000111100001111101100000001001110001	150
ER2903	JEJUNI	HUMAN_Case	2009	0111000111100001111101100000001001110001	150
06_3245	JEJUNI	HUMAN_Case	2006	0111000111100001111101100000001001110001	150
ER2695	JEJUNI	HUMAN_Case	2009	0111000111100001111101100000001001110001	150
07_4077	JEJUNI	HUMAN_Case	2007	0111000111100001111101100000001001110001	150
07_3321	JEJUNI	HUMAN_Case	2007	0111000111100001111101100000001001110001	150
11_4251	JEJUNI	HUMAN_Case	2011	0111000111100001111101100000001001110001	150
ER4764	JEJUNI	HUMAN_Case	2009	0111000111100001111101100000001001110001	150
07_0675	JEJUNI	HUMAN_Case	2007	0111001001100001111100110011111000001000	73
10_7000	JEJUNI	HUMAN_Case	2010	0111001001100001111100110011111000001000	73
10_5612	JEJUNI	HUMAN_Case	2010	0111001111100001111101100000001001110000	148
06_6767	JEJUNI	HUMAN_Case	2006	0111110001100001111110110011110000001101	310
ER3253	JEJUNI	HUMAN_Case	2009	0111110001111001111111110011110000001001	306
10_7004	JEJUNI	HUMAN_Case	2010	0111110001111001111111110011110000001001	306
11_2313	JEJUNI	HUMAN_Case	2010	0111110111100001111110111111110001101101	312
10_2076	JEJUNI	HUMAN_Case	2010	0111110111100001111110111111110001101101	312
11_1505	JEJUNI	HUMAN_Case	2011	0111110111101001011110110011111001111001	360
07_3078	JEJUNI	HUMAN_Case	2007	0111110111111001111110100010011111110001	425
07_5041	JEJUNI	HUMAN_Case	2007	0111111111111111111110110011111001111100	387
07_6215	JEJUNI	HUMAN_Case	2007	0111111111111111111110110011111001111100	387
11_4754	JEJUNI	HUMAN_Case	2011	1001111110111111110110111110110001111100	370
11_4457	JEJUNI	HUMAN_Case	2011	1011011111111111111110111111111111111101	418
07_6976	JEJUNI	HUMAN_Case	2007	1011110111111111111110110011111000001100	286
11_7025	JEJUNI	HUMAN_Case	2011	1011111111100111111100110011111000001101	281
07_0673	JEJUNI	HUMAN_Case	2007	1011111111100111111100110011111000001101	281
07_1306	JEJUNI	HUMAN_Case	2007	1011111111100111111100110011111000001101	281
07_2174	JEJUNI	HUMAN_Case	2007	1011111111100111111100110011111000001101	281
ER2042	JEJUNI	HUMAN_Case	2009	1011111111100111111100110011111000001101	281
07_4267	JEJUNI	HUMAN_Case	2007	1011111111100111111100110011111000001101	281
10_4746	JEJUNI	HUMAN_Case	2010	1011111111100111111100110011111000001101	281
07_3855	JEJUNI	HUMAN_Case	2007	1011111111100111111100110011111000001101	281
10_5011	JEJUNI	HUMAN_Case	2010	1011111111100111111100110011111000001101	281
10_7003	JEJUNI	HUMAN_Case	2010	1011111111100111111100110011111000001101	281
10_6539	JEJUNI	HUMAN_Case	2010	1011111111100111111100100010001000001101	284
06_5339	JEJUNI	HUMAN_Case	2006	1011111111100111111100110011111000001101	281
08_7040	JEJUNI	HUMAN_Case	2008	1011111111100111111100110011111000001101	281
ER5364	JEJUNI	HUMAN_Case	2009	1011111111110111111100110011111000001101	282
11_5187	JEJUNI	HUMAN_Case	2011	1011111111111111111110111111111111111111	396
08_0512	JEJUNI	HUMAN_Case	2008	1011111111111111111110110011111000001101	288
11_2043	JEJUNI	HUMAN_Case	2011	1011111111111111111110110011110000001101	290
07_1304	JEJUNI	HUMAN_Case	2007	1011111111111111111110111111111111111111	396
11_0286	JEJUNI	HUMAN_Case	2011	1011111111111111111111110011110000001101	293
06_1873	JEJUNI	HUMAN_Case	2006	1011111111111111111111110011110000001101	293
06_1874	JEJUNI	HUMAN_Case	2006	1011111111111111111110110011111000001100	285
11_5382	JEJUNI	HUMAN_Case	2011	1011111111111111111110111111111111111111	396
07_2680	JEJUNI	HUMAN_Case	2007	1011111111111111111110110011110000001101	290
06_4013	JEJUNI	HUMAN_Case	2006	1011111111111111111110110011111000001100	285
08_4602	JEJUNI	HUMAN_Case	2008	1011111111111111111110110011111000001100	285
11_7488	JEJUNI	HUMAN_Case	2011	1011111111111111111111100010000001111101	142
11_4461	JEJUNI	HUMAN_Case	2011	1011111111111111111110111111110001111100	365
10_3690	JEJUNI	HUMAN_Case	2010	1011111111111111111110111111110001111100	365
06_5723	JEJUNI	HUMAN_Case	2006	1011111111111111111110110011110000001101	290
11_3909	JEJUNI	HUMAN_Case	2011	1011111111111111111111111111111111111111	395
11_4752	JEJUNI	HUMAN_Case	2011	1011111111111111111110111111111111111100	412
06_5726	JEJUNI	HUMAN_Case	2006	1011111111111111111110111111111111111111	396
08_5177	JEJUNI	HUMAN_Case	2008	1011111111111111111110110011111000001100	285
07_5581	JEJUNI	HUMAN_Case	2007	1011111111111111111110111111111111111111	396
08_5086	JEJUNI	HUMAN_Case	2008	1011111111111111111110110011111000001100	285
07_5583	JEJUNI	HUMAN_Case	2007	1011111111111111111110111111111111111111	396
07_5040	JEJUNI	HUMAN_Case	2007	1011111111111111111110111111110001111100	365
ER5365	JEJUNI	HUMAN_Case	2009	1011111111111111111110111111111111111100	412
08_7366	JEJUNI	HUMAN_Case	2008	1011111111111111111110110011111000001100	285
08_7834	JEJUNI	HUMAN_Case	2008	1011111111111111111110111111111111111100	412
ER5262	JEJUNI	HUMAN_Case	2009	1011111111111111111110111111111111111100	412
06_7656	JEJUNI	HUMAN_Case	2006	1011111111111111111110111111110000001101	274
08_8094	JEJUNI	HUMAN_Case	2008	1011111111111111111110110011111000001100	285
06_7332	JEJUNI	HUMAN_Case	2006	1011111111111111111110111111111111111100	412
06_5790	JEJUNI	HUMAN_Case	2006	1011111111111111111110111111111111111100	412
07_4428	JEJUNI	HUMAN_Case	2007	1011111111111111111110111111111111111111	396
07_3079	JEJUNI	HUMAN_Case	2007	1011111111111111111110111111111111111111	396
08_0106	JEJUNI	HUMAN_Case	2008	1011111111111111111110111111111111111111	396
11_2974	JEJUNI	HUMAN_Case	2011	1111111111111111111010111111110001111100	367
ER3491	JEJUNI	HUMAN_Case	2009	1111111111111111111110111111111111111100	413
06_4733	JEJUNI	HUMAN_Case	2006	1111111111111111111110111111111111111100	413
11_4753	JEJUNI	HUMAN_Case	2011	1111111111111111111110111111111111111100	413
08_0667	JEJUNI	HUMAN_Case	2007	1111111111111111111110110011111000001000	289
08_0100	JEJUNI	PORK_Vehicle	2007	0010001111100001100100100010110000000100	104
CE_R_10_0306	JEJUNI	PORK_Vehicle	2010	0010001111100001111101100010110000000000	35
CE_R_09_0164	COLI	PORK_Vehicle	2009	0011000110111000100000000000000000001011	454
CE_R_10_0534	COLI	PORK_Vehicle	2010	0011010110111000111010010011110000001011	483
CE_R_10_0493	COLI	PORK_Vehicle	2010	0011010111111000000010000000000000001001	433
08_1711	JEJUNI	PORK_Vehicle	2007	0011110111111111111111100011000000000000	180
CE_M_08_1069	OTHER SPECIES	SWINE_Reservoir	2008	0000000000000000000000000000000000000000	214
CE_M_09_1031	OTHER SPECIES	SWINE_Reservoir	2009	0000000000000000000000000000000000000000	214
CE_M_09_1036	OTHER SPECIES	SWINE_Reservoir	2009	0000000000000000000000000000000000000000	214
CE_M_09_1114	COLI	SWINE_Reservoir	2009	0000000000000000000000000000000000000000	214
CE_M_11_1011	OTHER SPECIES	SWINE_Reservoir	2011	0000000000000000000000000000000000000000	214
CE_M_10_1058	OTHER SPECIES	SWINE_Reservoir	2010	0000000000000000000001000001000000000000	223
CE_M_06_0015	OTHER SPECIES	SWINE_Reservoir	2006	0000000000000001000000000000000000000000	219
CE_M_06_0023	OTHER SPECIES	SWINE_Reservoir	2006	0000000000000001000000000000000000000000	219
CE_M_06_0030	OTHER SPECIES	SWINE_Reservoir	2006	0000000000000001000000000000000000000000	219
CE_M_06_0034	OTHER SPECIES	SWINE_Reservoir	2006	0000000000000001000000000000000000000000	219
CE_M_06_0103	OTHER SPECIES	SWINE_Reservoir	2006	0000000000000001000000000000000000000000	219
CE_M_06_0107	OTHER SPECIES	SWINE_Reservoir	2006	0000000000000001000000000000000000000000	219
CE_M_07_1079	OTHER SPECIES	SWINE_Reservoir	2007	0000000000000001000000000000000000000000	219
CE_M_07_1080	OTHER SPECIES	SWINE_Reservoir	2007	0000000000000001000000000000000000000000	219
CE_M_08_1109	OTHER SPECIES	SWINE_Reservoir	2008	0000000000000001000000000000000000000000	219
CE_M_08_1115	OTHER SPECIES	SWINE_Reservoir	2008	0000000000000001000000000000000000000000	219
CE_M_11_1092	OTHER SPECIES	SWINE_Reservoir	2011	0000000000000001000000000000000000000000	219
CE_M_10_1045	OTHER SPECIES	SWINE_Reservoir	2010	0000000000001001000000000000000000000000	211
CE_M_11_1068	OTHER SPECIES	SWINE_Reservoir	2011	0000000000001001000000000000000000000000	211
CE_M_10_1080	OTHER SPECIES	SWINE_Reservoir	2010	0000000000001001001000000000000000000000	212
CE_M_07_1088	OTHER SPECIES	SWINE_Reservoir	2007	0000001000000000000000000000000000000000	216
CE_M_08_1029	OTHER SPECIES	SWINE_Reservoir	2008	0000001000000000000000000000000000000000	216
CE_M_08_1089	COLI	SWINE_Reservoir	2008	0001000110111000111010010011110000001011	472
CE_M_08_1092	COLI	SWINE_Reservoir	2008	0010000110111000111010010011110000001011	520
CE_M_08_1093	COLI	SWINE_Reservoir	2008	0010000110111000111010010011110000001011	520
CE_M_09_1088	COLI	SWINE_Reservoir	2009	0010000110111000111010010011110000001011	520
CE_M_09_1089	COLI	SWINE_Reservoir	2009	0010000110111000111010010011110000001011	520
CE_M_09_1090	COLI	SWINE_Reservoir	2009	0010000110111000111010010011110000001011	520
CE_M_09_1034	JEJUNI	SWINE_Reservoir	2009	0010001001100000111101100010111000000001	57
CE_M_08_1071	JEJUNI	SWINE_Reservoir	2008	0010001001100001100101100010110000000100	109
CE_M_09_1076	COLI	SWINE_Reservoir	2009	0010001110111000111010010011110000001011	519
CE_M_11_1054	COLI	SWINE_Reservoir	2011	0010001110111000111010010011110000001011	519
CE_M_06_0040	OTHER SPECIES	SWINE_Reservoir	2006	0010001111000001110100100000001000000001	174
CE_M_09_1098	COLI	SWINE_Reservoir	2009	0010010110111000011010010011110000001011	518
CE_M_09_1001	COLI	SWINE_Reservoir	2009	0010010110111000111010010011110000001011	517
CE_M_09_1073	COLI	SWINE_Reservoir	2009	0010010110111000111010000010110000001011	567
CE_M_09_1094	COLI	SWINE_Reservoir	2009	0010010110111000100010010001110000001011	552
CE_M_10_1000	COLI	SWINE_Reservoir	2010	0010010110111000111010000010110000001011	567
CE_M_11_1000	COLI	SWINE_Reservoir	2011	0010010110111000111010000010000000011011	582
CE_M_11_1002	COLI	SWINE_Reservoir	2011	0010010110111000111010000010000000011011	582
CE_M_09_1107	COLI	SWINE_Reservoir	2009	0010010111111000011010000010110000001011	573
CE_M_08_1079	COLI	SWINE_Reservoir	2008	0010010111111000111010000010110000001011	572
CE_M_11_1010	COLI	SWINE_Reservoir	2011	0011000110111000111010010011000000001011	467
CE_M_09_1058	COLI	SWINE_Reservoir	2009	0011000111100000111010000011000000001011	616
CE_M_08_1014	COLI	SWINE_Reservoir	2008	0011000111111000111010010011000000001011	466
CE_M_08_1015	COLI	SWINE_Reservoir	2008	0011000111111000111010010011000000001011	466
CE_M_09_1003	COLI	SWINE_Reservoir	2009	0011000111111000100010000000000000001011	431
CE_M_10_1114	COLI	SWINE_Reservoir	2010	0011000111111000111000000010110000001011	600
CE_M_10_1091	COLI	SWINE_Reservoir	2010	0011001110111000111010010011110000001001	479
CE_M_08_1048	COLI	SWINE_Reservoir	2008	0011010110100000111010000010110000001011	606
CE_M_08_1056	COLI	SWINE_Reservoir	2008	0011010110100000111010010011110000001011	534
CE_M_08_1083	COLI	SWINE_Reservoir	2008	0011010110100000111010010011110000001011	534
CE_M_09_1074	COLI	SWINE_Reservoir	2009	0011010110100000111010010011110000001011	534
CE_M_10_1006	COLI	SWINE_Reservoir	2010	0011010110100000111010010011110000001001	533
CE_M_10_1057	COLI	SWINE_Reservoir	2010	0011010110100000111010010011110000001001	533
CE_M_10_1101	COLI	SWINE_Reservoir	2010	0011010110100000111010010011110000001011	534
CE_M_06_0117	COLI	SWINE_Reservoir	2006	0011010110110000111010010011110000001011	482
CE_M_09_1083	COLI	SWINE_Reservoir	2009	0011010110110000111010010011110000001011	482
CE_M_08_1005	COLI	SWINE_Reservoir	2008	0011010110111000011010010011110000001011	499
CE_M_08_1006	COLI	SWINE_Reservoir	2008	0011010110111000011010010011110000001011	499
CE_M_08_1013	COLI	SWINE_Reservoir	2008	0011010110111000011010010011110000001011	499
CE_M_09_1039	COLI	SWINE_Reservoir	2009	0011010110111000011010010011110000001011	499
CE_M_09_1106	COLI	SWINE_Reservoir	2009	0011010110111000011010010011110000001011	499
CE_M_10_1041	COLI	SWINE_Reservoir	2010	0011010110111000011010010011110000001001	497
CE_M_11_1074	COLI	SWINE_Reservoir	2011	0011010110111000011010010011110000001011	499
CE_M_11_1083	COLI	SWINE_Reservoir	2011	0011010110111000011010010011110000001011	499
CE_M_08_1036	COLI	SWINE_Reservoir	2008	0011010110111000111010010011110000001011	483
CE_M_08_1043	COLI	SWINE_Reservoir	2008	0011010110111000100010010011110000001011	544
CE_M_08_1044	COLI	SWINE_Reservoir	2008	0011010110111000111010010011110000001011	483
CE_M_08_1047	COLI	SWINE_Reservoir	2008	0011010110111000111010010011110000001011	483
CE_M_08_1051	JEJUNI	SWINE_Reservoir	2008	0011010110111000111010010011110000001011	483
CE_M_08_1052	JEJUNI	SWINE_Reservoir	2008	0011010110111000111010010011110000001011	483
CE_M_08_1063	COLI	SWINE_Reservoir	2008	0011010110111000110010010011110000001011	486
CE_M_08_1074	COLI	SWINE_Reservoir	2008	0011010110111000111010010011110000001011	483
CE_M_08_1081	COLI	SWINE_Reservoir	2008	0011010110111000111010010011110000001011	483
CE_M_08_1091	COLI	SWINE_Reservoir	2008	0011010110111000111010010111110000001011	490
CE_M_08_1096	COLI	SWINE_Reservoir	2008	0011010110111000111010010111110000001011	490
CE_M_08_1097	COLI	SWINE_Reservoir	2008	0011010110111000111010000110110000001011	595
CE_M_08_1105	COLI	SWINE_Reservoir	2008	0011010110111000111010010011110000001011	483
CE_M_08_1107	COLI	SWINE_Reservoir	2008	0011010110111000100010000000000000001011	442
CE_M_09_1016	COLI	SWINE_Reservoir	2009	0011010110111000100010010011110000001011	544
CE_M_09_1077	COLI	SWINE_Reservoir	2009	0011010110111000111010010011110000001011	483
CE_M_09_1085	COLI	SWINE_Reservoir	2009	0011010110111000111010010011110000001011	483
CE_M_09_1091	COLI	SWINE_Reservoir	2009	0011010110111000111010000010110000001011	584
CE_M_10_1013	COLI	SWINE_Reservoir	2010	0011010110111000111010010011110000001011	483
CE_M_10_1015	COLI	SWINE_Reservoir	2010	0011010110111000111010010011110000001011	483
CE_M_10_1028	COLI	SWINE_Reservoir	2010	0011010110111000100010010011110000001001	548
CE_M_10_1043	COLI	SWINE_Reservoir	2010	0011010110111000100010000010000000001011	436
CE_M_10_1046	COLI	SWINE_Reservoir	2010	0011010110111000111010111011110000001001	558
CE_M_10_1053	COLI	SWINE_Reservoir	2010	0011010110111000111010010011110000001011	483
CE_M_10_1071	COLI	SWINE_Reservoir	2010	0011010110111000111010010011110000001011	483
CE_M_10_1083	COLI	SWINE_Reservoir	2010	0011010110111000111010010011110000001011	483
CE_M_11_1001	COLI	SWINE_Reservoir	2011	0011010110111000111010010011110000001011	483
CE_M_11_1007	COLI	SWINE_Reservoir	2011	0011010110111000100010000000000000011011	441
CE_M_11_1018	COLI	SWINE_Reservoir	2011	0011010110111000111010010011110000001011	483
CE_M_11_1027	COLI	SWINE_Reservoir	2011	0011010110111000111010010111110000001011	490
CE_M_11_1039	COLI	SWINE_Reservoir	2011	0011010110111000111010010011110000001011	483
CE_M_11_1056	COLI	SWINE_Reservoir	2011	0011010110111000100010010011110000001011	544
CE_M_11_1067	COLI	SWINE_Reservoir	2011	0011010110111000111010010011110000001011	483
CE_M_11_1072	COLI	SWINE_Reservoir	2011	0011010110111000111010010011110000001011	483
CE_M_11_1073	COLI	SWINE_Reservoir	2011	0011010110111000100010010011110000001011	544
CE_M_11_1082	COLI	SWINE_Reservoir	2011	0011010110111000100010000000000000011011	441
CE_M_11_1091	COLI	SWINE_Reservoir	2011	0011010110111000111010010011110000001011	483
CE_M_11_1096	COLI	SWINE_Reservoir	2011	0011010110111000111010010011110000001011	483
CE_M_08_1007	COLI	SWINE_Reservoir	2008	0011010111100000011010000011000000001011	617
CE_M_08_1095	COLI	SWINE_Reservoir	2008	0011010111100000111010010001000000001011	624
CE_M_09_1100	COLI	SWINE_Reservoir	2009	0011010111100000111010000010000000001011	618
CE_M_09_1112	COLI	SWINE_Reservoir	2009	0011010111100000111010000010110000001011	609
CE_M_09_1113	COLI	SWINE_Reservoir	2009	0011010111100000111010000010110000001011	609
CE_M_09_1116	COLI	SWINE_Reservoir	2009	0011010111100000111010000011000000001011	615
CE_M_10_1029	COLI	SWINE_Reservoir	2010	0011010111100000111010000011100000001011	614
CE_M_10_1030	COLI	SWINE_Reservoir	2010	0011010111100000111010000011100000001011	614
CE_M_10_1059	COLI	SWINE_Reservoir	2010	0011010111100000111010000011000000001011	615
CE_M_10_1067	COLI	SWINE_Reservoir	2010	0011010111100000111010000011100000001011	614
CE_M_10_1085	COLI	SWINE_Reservoir	2010	0011010111100000111010010001000000001001	625
CE_M_10_1107	COLI	SWINE_Reservoir	2010	0011010111100000111010000010000000001011	618
CE_M_11_1058	COLI	SWINE_Reservoir	2011	0011010111100000111010000011000000011011	621
CE_M_11_1079	COLI	SWINE_Reservoir	2011	0011010111100000111010010011110000001011	532
CE_M_08_1000	COLI	SWINE_Reservoir	2008	0011010111100001100010000011000000001011	457
CE_M_09_1030	COLI	SWINE_Reservoir	2009	0011010111101001100010000000000000001011	456
CE_M_06_0081	COLI	SWINE_Reservoir	2006	0011010111110000111010000010110000001011	610
CE_M_11_1022	COLI	SWINE_Reservoir	2011	0011010111110000111010000011000000011011	620
CE_M_08_1004	COLI	SWINE_Reservoir	2008	0011010111111000000010000000000000001011	432
CE_M_08_1085	COLI	SWINE_Reservoir	2008	0011010111111000011010000010010000001011	464
CE_M_10_1022	COLI	SWINE_Reservoir	2010	0011010111111000000010000000000000001011	432
CE_M_10_1035	COLI	SWINE_Reservoir	2010	0011010111111000000010000000000000001011	432
CE_M_10_1038	COLI	SWINE_Reservoir	2010	0011010111111000011010010011110000001001	496
CE_M_10_1066	COLI	SWINE_Reservoir	2010	0011010111111000000010000000000000001011	432
CE_M_10_1094	COLI	SWINE_Reservoir	2010	0011010111111000000010000000000000001011	432
CE_M_10_1097	COLI	SWINE_Reservoir	2010	0011010111111000000010000000000000001011	432
CE_M_10_1099	COLI	SWINE_Reservoir	2010	0011010111111000000010000000000000001011	432
CE_M_10_1105	COLI	SWINE_Reservoir	2010	0011010111111000011010010011110000001011	498
CE_M_11_1045	COLI	SWINE_Reservoir	2011	0011010111111000011010010011110000001011	498
08_2961	COLI	SWINE_Reservoir	2007	0011010111111000100010000010000000001011	434
CE_M_08_1002	COLI	SWINE_Reservoir	2008	0011010111111000100010000000000000001011	430
CE_M_08_1016	COLI	SWINE_Reservoir	2008	0011010111111000100010000000000000001011	430
CE_M_08_1020	COLI	SWINE_Reservoir	2008	0011010111111000100010000000000000001011	430
CE_M_08_1021	COLI	SWINE_Reservoir	2008	0011010111111000100010000010000000001011	434
CE_M_08_1023	COLI	SWINE_Reservoir	2008	0011010111111000111010010111110000001011	491
CE_M_08_1024	COLI	SWINE_Reservoir	2008	0011010111111000111010010011110000001011	488
CE_M_08_1025	COLI	SWINE_Reservoir	2008	0011010111111000111010010011110000001011	488
CE_M_08_1032	COLI	SWINE_Reservoir	2008	0011010111111000100010000000000000001011	430
CE_M_08_1039	COLI	SWINE_Reservoir	2008	0011010111111000111010000010110000001011	585
CE_M_08_1041	COLI	SWINE_Reservoir	2008	0011010111111000100010000010000000001011	434
CE_M_08_1045	COLI	SWINE_Reservoir	2008	0011010111111000100010000000000000001011	430
CE_M_08_1064	COLI	SWINE_Reservoir	2008	0011010111111000100010000010000000001011	434
CE_M_08_1065	COLI	SWINE_Reservoir	2008	0011010111111000100010000010000000001011	434
CE_M_08_1068	COLI	SWINE_Reservoir	2008	0011010111111000100010000000000000001011	430
CE_M_08_1075	COLI	SWINE_Reservoir	2008	0011010111111000100010010011110000001011	545
CE_M_08_1080	COLI	SWINE_Reservoir	2008	0011010111111000111010000110110000001011	594
CE_M_08_1084	COLI	SWINE_Reservoir	2008	0011010111111000100010000000010000001011	449
CE_M_08_1087	COLI	SWINE_Reservoir	2008	0011010111111000111010010111110000001011	491
CE_M_08_1100	COLI	SWINE_Reservoir	2008	0011010111111000111010010011110000001011	488
CE_M_08_1108	COLI	SWINE_Reservoir	2008	0011010111111000111010010111110000001011	491
CE_M_08_1111	COLI	SWINE_Reservoir	2008	0011010111111000111010000010110000001011	585
CE_M_09_1002	COLI	SWINE_Reservoir	2009	0011010111111000100010000000000000001011	430
CE_M_09_1006	COLI	SWINE_Reservoir	2009	0011010111111000111010010011110000001011	488
CE_M_09_1007	COLI	SWINE_Reservoir	2009	0011010111111000111010010011110000001011	488
CE_M_09_1015	COLI	SWINE_Reservoir	2009	0011010111111000100010000000000000001011	430
CE_M_09_1033	COLI	SWINE_Reservoir	2009	0011010111111000111110110011110000001011	555
CE_M_09_1044	COLI	SWINE_Reservoir	2009	0011010111111000111010010011110000001011	488
CE_M_09_1046	COLI	SWINE_Reservoir	2009	0011010111111000111010000110110000001011	594
CE_M_09_1047	COLI	SWINE_Reservoir	2009	0011010111111000111010000010110000001011	585
CE_M_09_1055	COLI	SWINE_Reservoir	2009	0011010111111000111010000010000000001011	458
CE_M_09_1061	COLI	SWINE_Reservoir	2009	0011010111111000100000000000000000001011	446
CE_M_09_1063	COLI	SWINE_Reservoir	2009	0011010111111000100000000010000000001011	445
CE_M_09_1069	COLI	SWINE_Reservoir	2009	0011010111111000111000010011110000001011	515
CE_M_09_1071	COLI	SWINE_Reservoir	2009	0011010111111000111000010011110000001011	515
CE_M_09_1075	COLI	SWINE_Reservoir	2009	0011010111111000111010000110110000001011	594
CE_M_09_1078	COLI	SWINE_Reservoir	2009	0011010111111000100000000010000000001011	445
CE_M_09_1082	COLI	SWINE_Reservoir	2009	0011010111111000100010000010000000001011	434
CE_M_09_1086	COLI	SWINE_Reservoir	2009	0011010111111000100010000000000000001011	430
CE_M_09_1087	COLI	SWINE_Reservoir	2009	0011010111111000111010010111110000001011	491
CE_M_09_1102	COLI	SWINE_Reservoir	2009	0011010111111000100010000000000000001011	430
CE_M_10_1003	COLI	SWINE_Reservoir	2010	0011010111111000100010000000000000001011	430
CE_M_10_1014	COLI	SWINE_Reservoir	2010	0011010111111000111010010011110000001001	493
CE_M_10_1025	COLI	SWINE_Reservoir	2010	0011010111111000111010010011110000001001	493
CE_M_10_1031	COLI	SWINE_Reservoir	2010	0011010111111000111010000110110000001011	594
CE_M_10_1037	COLI	SWINE_Reservoir	2010	0011010111111000111010010011110000001011	488
CE_M_10_1039	COLI	SWINE_Reservoir	2010	0011010111111000111010010011110000001011	488
CE_M_10_1042	COLI	SWINE_Reservoir	2010	0011010111111000100010000000000000001011	430
CE_M_10_1050	COLI	SWINE_Reservoir	2010	0011010111111000100010000000000000001011	430
CE_M_10_1055	COLI	SWINE_Reservoir	2010	0011010111111000111010010111110000001011	491
CE_M_10_1064	COLI	SWINE_Reservoir	2010	0011010111111000111010010011110000001001	493
CE_M_10_1070	COLI	SWINE_Reservoir	2010	0011010111111000111010010011110000001001	493
CE_M_10_1074	COLI	SWINE_Reservoir	2010	0011010111111000111010010011110000001001	493
CE_M_10_1079	COLI	SWINE_Reservoir	2010	0011010111111000111010000000000000001011	460
CE_M_10_1082	COLI	SWINE_Reservoir	2010	0011010111111000111010010011110000001011	488
CE_M_10_1093	COLI	SWINE_Reservoir	2010	0011010111111000111010000010110000001011	585
CE_M_10_1095	COLI	SWINE_Reservoir	2010	0011010111111000100010000000000000001011	430
CE_M_10_1098	COLI	SWINE_Reservoir	2010	0011010111111000100010000000000000001011	430
CE_M_10_1102	COLI	SWINE_Reservoir	2010	0011010111111000111010010011110000001011	488
CE_M_10_1103	COLI	SWINE_Reservoir	2010	0011010111111000100010000000000000001011	430
CE_M_10_1106	COLI	SWINE_Reservoir	2010	0011010111111000100000000000000000001011	446
CE_M_10_1109	COLI	SWINE_Reservoir	2010	0011010111111000111010010111110000001011	491
CE_M_10_1110	COLI	SWINE_Reservoir	2010	0011010111111000111010010111110000001011	491
CE_M_10_1111	COLI	SWINE_Reservoir	2010	0011010111111000111010010111110000001011	491
CE_M_11_1003	COLI	SWINE_Reservoir	2011	0011010111111000100010000000000000011011	439
CE_M_11_1009	COLI	SWINE_Reservoir	2011	0011010111111000100010000000000000011011	439
CE_M_11_1013	COLI	SWINE_Reservoir	2011	0011010111111000111010010011110000001011	488
CE_M_11_1021	COLI	SWINE_Reservoir	2011	0011010111111000111010000110110000011011	593
CE_M_11_1023	COLI	SWINE_Reservoir	2011	0011010111111000111010010011110000001011	488
CE_M_11_1025	COLI	SWINE_Reservoir	2011	0011010111111000111010010011110000001011	488
CE_M_11_1026	COLI	SWINE_Reservoir	2011	0011010111111000100010000010000000011011	438
CE_M_11_1031	COLI	SWINE_Reservoir	2011	0011010111111000111010010011110000001011	488
CE_M_11_1032	COLI	SWINE_Reservoir	2011	0011010111111000111010010011110000001011	488
CE_M_11_1033	COLI	SWINE_Reservoir	2011	0011010111111000111010000110110000011011	593
CE_M_11_1034	COLI	SWINE_Reservoir	2011	0011010111111000111010000110110000011011	593
CE_M_11_1035	COLI	SWINE_Reservoir	2011	0011010111111000111010000110110000011011	593
CE_M_11_1037	COLI	SWINE_Reservoir	2011	0011010111111000111010000010000000011011	461
CE_M_11_1038	COLI	SWINE_Reservoir	2011	0011010111111000111010000110110000011011	593
CE_M_11_1042	COLI	SWINE_Reservoir	2011	0011010111111000111010010011110000001011	488
CE_M_11_1043	COLI	SWINE_Reservoir	2011	0011010111111000100010000000000000011011	439
CE_M_11_1046	COLI	SWINE_Reservoir	2011	0011010111111000111010010111110000001011	491
CE_M_11_1049	COLI	SWINE_Reservoir	2011	0011010111111000111010010011110000001011	488
CE_M_11_1051	COLI	SWINE_Reservoir	2011	0011010111111000100010000000000000011011	439
CE_M_11_1059	COLI	SWINE_Reservoir	2011	0011010111111000111010000110110000011011	593
CE_M_11_1061	COLI	SWINE_Reservoir	2011	0011010111111000111010010011110000001011	488
CE_M_11_1062	COLI	SWINE_Reservoir	2011	0011010111111000111010010011110000001011	488
CE_M_11_1066	COLI	SWINE_Reservoir	2011	0011010111111000100010010000000000011011	440
CE_M_11_1069	COLI	SWINE_Reservoir	2011	0011010111111000111010010011110000001011	488
CE_M_11_1070	COLI	SWINE_Reservoir	2011	0011010111111000111010010011110000001011	488
CE_M_11_1075	COLI	SWINE_Reservoir	2011	0011010111111000111010010111110000001011	491
CE_M_11_1078	COLI	SWINE_Reservoir	2011	0011010111111000100010000000000000011011	439
CE_M_11_1080	COLI	SWINE_Reservoir	2011	0011010111111000100010000010000000011011	438
CE_M_11_1085	COLI	SWINE_Reservoir	2011	0011010111111000100010000000000000011011	439
CE_M_11_1086	COLI	SWINE_Reservoir	2011	0011010111111000100010000000000000011011	439
CE_M_11_1090	COLI	SWINE_Reservoir	2011	0011010111111000100010000000000000011011	439
CE_M_11_1094	COLI	SWINE_Reservoir	2011	0011010111111000111010000010110000011011	586
CE_M_11_1063	COLI	SWINE_Reservoir	2011	0011011111111000111010010011110000001011	489
CE_M_11_1087	JEJUNI	SWINE_Reservoir	2011	0011100111111111111110111111110000001100	276
CE_M_07_1112	COLI	SWINE_Reservoir	2007	0011110111110000111010010011100000001011	537
CE_M_11_1055	COLI	SWINE_Reservoir	2011	0111000110111000111010010011110000001011	510
CE_M_09_1056	COLI	SWINE_Reservoir	2009	0111010110100000111000000010110000001011	608
CE_M_09_1059	COLI	SWINE_Reservoir	2009	0111010110100000111010000010110000001011	607
CE_M_08_1055	JEJUNI	SWINE_Reservoir	2008	0111010110111000111010010011110000001011	504
CE_M_08_1116	COLI	SWINE_Reservoir	2008	0111010110111000111010010011110000001011	504
CE_M_08_1117	COLI	SWINE_Reservoir	2008	0111010110111000111010010011110000001011	504
CE_M_09_1005	COLI	SWINE_Reservoir	2009	0111010110111000111010010011110000001011	504
CE_M_09_1009	COLI	SWINE_Reservoir	2009	0111010110111000111010010011110000001011	504
CE_M_09_1010	COLI	SWINE_Reservoir	2009	0111010110111000111010010011110000001011	504
CE_M_09_1018	COLI	SWINE_Reservoir	2009	0111010110111000111010010011110000001011	504
CE_M_09_1038	COLI	SWINE_Reservoir	2009	0111010110111000111010010011110000001011	504
CE_M_09_1050	COLI	SWINE_Reservoir	2009	0111010110111000111010010111110000001011	506
CE_M_09_1053	COLI	SWINE_Reservoir	2009	0111010110111000111000010011110000001011	503
CE_M_09_1054	COLI	SWINE_Reservoir	2009	0111010110111000111000010011110000001011	503
CE_M_09_1057	COLI	SWINE_Reservoir	2009	0111010110111000100010010011110000001011	547
CE_M_09_1070	COLI	SWINE_Reservoir	2009	0111010110111000111000010011110000001011	503
CE_M_09_1093	JEJUNI	SWINE_Reservoir	2009	0111010110111000111010010011110000001011	504
CE_M_09_1109	COLI	SWINE_Reservoir	2009	0111010110111000111010010011110000001011	504
CE_M_09_1118	COLI	SWINE_Reservoir	2009	0111010110111000111010010011110000001011	504
CE_M_09_1119	COLI	SWINE_Reservoir	2009	0111010110111000111010010011110000001011	504
CE_M_10_1002	COLI	SWINE_Reservoir	2010	0111010110111000111010010011110000001011	504
CE_M_10_1005	COLI	SWINE_Reservoir	2010	0111010110111000111010010011110000001011	504
CE_M_10_1007	COLI	SWINE_Reservoir	2010	0111010110111000111010010011110000001011	504
CE_M_10_1009	COLI	SWINE_Reservoir	2010	0111010110111000111010010011110000001001	512
CE_M_10_1010	COLI	SWINE_Reservoir	2010	0111010110111000111010010011110000001011	504
CE_M_10_1017	COLI	SWINE_Reservoir	2010	0111010110111000011010010011110000001011	505
CE_M_10_1019	COLI	SWINE_Reservoir	2010	0111010110111000111010010011110000001001	512
CE_M_10_1026	COLI	SWINE_Reservoir	2010	0111010110111000111010010011110000001011	504
CE_M_10_1027	COLI	SWINE_Reservoir	2010	0111010110111000111010010011110000001011	504
CE_M_10_1033	COLI	SWINE_Reservoir	2010	0111010110111000111010010011110000001011	504
CE_M_10_1034	COLI	SWINE_Reservoir	2010	0111010110111000111010010011110000001011	504
CE_M_10_1047	COLI	SWINE_Reservoir	2010	0111010110111000111010111011110000001011	559
CE_M_10_1051	COLI	SWINE_Reservoir	2010	0111010110111000100010111011110000001001	560
CE_M_10_1078	COLI	SWINE_Reservoir	2010	0111010110111000111010010011110000001011	504
CE_M_10_1087	COLI	SWINE_Reservoir	2010	0111010110111000111010010011110000001011	504
CE_M_10_1090	COLI	SWINE_Reservoir	2010	0111010110111000111010010011110000001011	504
CE_M_11_1005	COLI	SWINE_Reservoir	2011	0111010110111000111010010011110000001011	504
CE_M_11_1006	COLI	SWINE_Reservoir	2011	0111010110111000111010010011110000001011	504
CE_M_11_1014	COLI	SWINE_Reservoir	2011	0111010110111000111010010011110000001011	504
CE_M_11_1015	COLI	SWINE_Reservoir	2011	0111010110111000111010010011110000001011	504
CE_M_11_1029	COLI	SWINE_Reservoir	2011	0111010110111000111010010011110000001011	504
CE_M_11_1030	COLI	SWINE_Reservoir	2011	0111010110111000111010010011110000001011	504
CE_M_11_1044	COLI	SWINE_Reservoir	2011	0111010110111000111010010011110000001011	504
CE_M_11_1047	COLI	SWINE_Reservoir	2011	0111010110111000111010010011110000001011	504
CE_M_11_1065	COLI	SWINE_Reservoir	2011	0111010110111000100010010011110000001011	547
CE_M_10_1089	COLI	SWINE_Reservoir	2010	0111010111100000111010000010110000001011	611
CE_M_06_0061	COLI	SWINE_Reservoir	2006	0111010111110000111010010011110000001011	502
CE_M_08_1076	COLI	SWINE_Reservoir	2008	0111010111111000111010000010110000001011	587
CE_M_09_1011	COLI	SWINE_Reservoir	2009	0111010111111000111010010011110000001011	501
CE_M_09_1064	COLI	SWINE_Reservoir	2009	0111010111111000100010010011110000001011	546
CE_M_09_1065	COLI	SWINE_Reservoir	2009	0111010111111000100010010011110000001011	546
CE_M_09_1066	COLI	SWINE_Reservoir	2009	0111010111111000111010000010110000001011	587
CE_M_09_1079	COLI	SWINE_Reservoir	2009	0111010111111000111000010011110000001011	514
CE_M_10_1020	COLI	SWINE_Reservoir	2010	0111010111111000100010010001110000001001	541
CE_M_10_1021	COLI	SWINE_Reservoir	2010	0111010111111000100010010001110000001001	541
CE_M_10_1063	COLI	SWINE_Reservoir	2010	0111010111111000111010000010110000001011	587
CE_M_10_1065	COLI	SWINE_Reservoir	2010	0111010111111000111010010011110000001001	500
CE_M_10_1073	COLI	SWINE_Reservoir	2010	0111010111111000100010010011110000001001	551
CE_M_10_1075	COLI	SWINE_Reservoir	2010	0111010111111000100010000000000000001011	429
CE_M_10_1092	COLI	SWINE_Reservoir	2010	0111010111111000100010000010000000001011	437
CE_M_10_1104	COLI	SWINE_Reservoir	2010	0111010111111000111010010011110000001011	501
CE_M_10_1112	COLI	SWINE_Reservoir	2010	0111010111111000111010010011110000001011	501
CE_M_10_1113	COLI	SWINE_Reservoir	2010	0111010111111000111000010011110000001011	514
CE_M_10_1115	COLI	SWINE_Reservoir	2010	0111010111111000100000000000000000001011	447
CE_M_10_1117	COLI	SWINE_Reservoir	2010	0111010111111000111000010011110000001011	514
CE_M_10_1118	COLI	SWINE_Reservoir	2010	0111010111111000111000010011110000001011	514
CE_M_10_1119	COLI	SWINE_Reservoir	2010	0111010111111000111000010011110000001011	514
CE_M_11_1019	COLI	SWINE_Reservoir	2011	0111010111111000100010010011110000001011	546
CE_M_11_1041	COLI	SWINE_Reservoir	2011	0111010111111000111010010011110000001011	501
CE_M_11_1095	COLI	SWINE_Reservoir	2011	0111010111111000111010010011110000001011	501
CE_M_10_1011	COLI	SWINE_Reservoir	2010	0111011110111000111010010011110000001001	511
CE_M_10_1018	COLI	SWINE_Reservoir	2010	0111011110111000111010010011110000001001	511
CE_M_08_1028	COLI	SWINE_Reservoir	2008	1011000110111000111010010111110000001011	528
CE_M_11_1098	COLI	SWINE_Reservoir	2011	1011010110111000111010010011110000001011	484
CE_M_11_1050	COLI	SWINE_Reservoir	2011	1011010111100000111010010011110000001011	529
CE_M_09_1029	COLI	SWINE_Reservoir	2009	1011010111101001100010000010000000001011	455
CE_M_06_0004	COLI	SWINE_Reservoir	2006	1011010111110000111010010111110000001011	521
CE_M_08_1001	COLI	SWINE_Reservoir	2008	1011010111111000111010000010110000001011	589
CE_M_08_1003	COLI	SWINE_Reservoir	2008	1011010111111000111010000110110000001011	591
CE_M_08_1077	COLI	SWINE_Reservoir	2008	1011010111111000111010010111110000001011	522
CE_M_08_1088	COLI	SWINE_Reservoir	2008	1011010111111000111010010011110000001011	487
CE_M_08_1110	COLI	SWINE_Reservoir	2008	1011010111111000111010000010110000001011	589
CE_M_09_1042	COLI	SWINE_Reservoir	2009	1011010111111000100010000000000000001011	443
CE_M_09_1101	COLI	SWINE_Reservoir	2009	1011010111111000111010010011000000001011	468
CE_M_09_1115	COLI	SWINE_Reservoir	2009	1011010111111000111010010011110000001011	487
CE_M_10_1001	COLI	SWINE_Reservoir	2010	1011010111111000111010000010110000001011	589
CE_M_10_1062	COLI	SWINE_Reservoir	2010	1011010111111000111010010011000000001011	468
CE_M_10_1086	COLI	SWINE_Reservoir	2010	1011010111111000111010010111110000001001	523
CE_M_11_1057	COLI	SWINE_Reservoir	2011	1011010111111000111010010011110000001011	487
CE_M_11_1093	COLI	SWINE_Reservoir	2011	1011010111111000100010000000000000011011	444
CE_M_11_1099	COLI	SWINE_Reservoir	2011	1011010111111000100010010001110000001011	543
CE_M_08_1033	COLI	SWINE_Reservoir	2008	1011111111111101111110111111111111111100	415
CE_M_08_1040	COLI	SWINE_Reservoir	2008	1011111111111111111110111111111111111100	412
CE_M_09_1019	COLI	SWINE_Reservoir	2009	1111010111111000111110110011110000001011	554
CE_M_09_1081	COLI	SWINE_Reservoir	2009	1111010111111000111010000010000000001011	465
CE_M_09_1103	COLI	SWINE_Reservoir	2009	1111010111111000111010010011110000001011	525
CE_M_10_1054	COLI	SWINE_Reservoir	2010	1111010111111000111010010011110000001001	527
CE_M_11_1071	COLI	SWINE_Reservoir	2011	1111010111111000011010010011110000001011	526
CE_R2_11_0350	JEJUNI	TURKEY_Vehicle	2011	0010000111100001100001100010000000000100	89
CE_R2_10_0048	JEJUNI	TURKEY_Vehicle	2010	0010001001100001111101100010110000000000	51
CE_R2_11_0296	JEJUNI	TURKEY_Vehicle	2011	0010001001100001111101100010110000000000	51
CE_R2_11_0419	JEJUNI	TURKEY_Vehicle	2011	0010001001100001111101100010110000000000	51
CE_R2_11_0452	JEJUNI	TURKEY_Vehicle	2011	0010001001100001111101100010110000000000	51
CE_R2_11_0491	JEJUNI	TURKEY_Vehicle	2011	0010001001100001111101100010110000000000	51
CE_R2_11_0141	JEJUNI	TURKEY_Vehicle	2011	0010001111100001111101110011110000000000	29
CE_R2_11_0159	JEJUNI	TURKEY_Vehicle	2011	0010001111100001111101110011110000000000	29
CE_R2_11_0323	JEJUNI	TURKEY_Vehicle	2011	0010001111100001111101110011110000000000	29
CE_R2_11_0374	JEJUNI	TURKEY_Vehicle	2011	0010001111100001111101100010000000000000	159
CE_R2_10_0035	JEJUNI	TURKEY_Vehicle	2010	0011000001100001110000110011110000000000	2
CE_R2_11_0443	COLI	TURKEY_Vehicle	2011	0011000111111000111010010011110000001001	476
CE_R2_11_0497	COLI	TURKEY_Vehicle	2011	0011000111111000111010010011110000001001	476
CE_R2_11_0362	JEJUNI	TURKEY_Vehicle	2011	0011100111100001111110110011111001111001	330
CE_R2_11_0380	JEJUNI	TURKEY_Vehicle	2011	0011100111100001111110110011111110001001	359
CE_R2_11_0482	JEJUNI	TURKEY_Vehicle	2011	0011100111100001111110110011111001111001	330
CE_R2_11_0221	JEJUNI	TURKEY_Vehicle	2011	0011110111111001111110110011111000001000	262
CE_R2_11_0425	JEJUNI	TURKEY_Vehicle	2011	0011110111111001111110111111110000001001	265
CE_R2_11_0395	JEJUNI	TURKEY_Vehicle	2011	0011110111111111111111100011000000000000	180
CE_R2_11_0458	JEJUNI	TURKEY_Vehicle	2011	0011110111111111111111100011000000000000	180
CE_R2_11_0440	JEJUNI	TURKEY_Vehicle	2011	0011111111111111111110110011111000001101	287
CE_R2_11_0317	COLI	TURKEY_Vehicle	2011	0111010110111000100010010011110000001001	549
CE_R2_11_0422	JEJUNI	TURKEY_Vehicle	2011	0111100111101001111110111111111111101101	326
CE_R2_11_0338	JEJUNI	TURKEY_Vehicle	2011	0111111111111111111110110011111001111100	387
CE_R2_11_0227	JEJUNI	TURKEY_Vehicle	2011	1011111111111111111110110011111000001101	288
CE_R2_11_0260	JEJUNI	TURKEY_Vehicle	2011	1011111111111111111110111111110000001101	274
CE_W_11_0033	LARI	WATER_Vehicle	2011	0000000000000000000000000000000000000000	214
CE_W_09_0023	LARI	WATER_Vehicle	2009	0000000000000000000000001000000000000000	204
CE_W_09_0086	LARI	WATER_Vehicle	2009	0000000000000000000000001000000000000000	204
CE_W_09_0097	LARI	WATER_Vehicle	2009	0000000000000000000000001000000000000000	204
CE_W_11_0028	UNKNOWN	WATER_Vehicle	2011	0000000000000000000000001000000000000000	204
CE_W_10_0061	COLI	WATER_Vehicle	2010	0000000000000000000000001001000000000000	206
CE_W_11_0109	LARI	WATER_Vehicle	2011	0000000000000000000010001000000000000000	205
CE_W_09_0065	LARI	WATER_Vehicle	2009	0000000001000000000000001000000000000000	208
CE_W_10_0051	LARI	WATER_Vehicle	2010	0000000001000000000000001000000000000000	208
CE_W_10_0052	LARI	WATER_Vehicle	2010	0000000001000000000000000000000000000000	218
CE_W_09_0025	LARI	WATER_Vehicle	2009	0000000001000000000010001100000000000000	209
CE_W_10_0094	LARI	WATER_Vehicle	2010	0000000001000000000010001000000000000000	207
CE_W_10_0095	COLI	WATER_Vehicle	2010	0000000001000000000010001000000000000000	207
CE_W_09_0053	LARI	WATER_Vehicle	2009	0000000001000000100000000000000100000000	225
CE_W_09_0047	LARI	WATER_Vehicle	2009	0000000011000001010000001000000000000000	227
CE_W_09_0107	JEJUNI	WATER_Vehicle	2009	0010000001000001100101100010110000000100	113
CE_W_09_0076	JEJUNI	WATER_Vehicle	2009	0010000001100001100101100010110000000100	112
CE_W_09_0093	JEJUNI	WATER_Vehicle	2009	0010000001100001100101100010110000000100	112
CE_W_09_0091	JEJUNI	WATER_Vehicle	2009	0010000001111111111101100010111000000000	186
CE_W_11_0029	JEJUNI	WATER_Vehicle	2011	0010000001111111111101110011111000000000	195
CE_W_11_0100	JEJUNI	WATER_Vehicle	2011	0010000001111111111101100010111000000000	186
CE_W_09_0005	JEJUNI	WATER_Vehicle	2009	0010001001100001111101110011110000000000	43
CE_W_09_0101	JEJUNI	WATER_Vehicle	2009	0010001001100001111101100010110000000000	51
CE_W_10_0080	JEJUNI	WATER_Vehicle	2010	0010001001100001111101100010110000000000	51
06_5957	UNKNOWN	WATER_Vehicle	2006	0010001111100001111101110011110000000000	29
CE_W_09_0056	JEJUNI	WATER_Vehicle	2009	0010001111100001100100100010110000000100	104
CE_W_10_0053	JEJUNI	WATER_Vehicle	2010	0010001111100001111101110011110000000000	29
CE_W_11_0091	JEJUNI	WATER_Vehicle	2011	0010010001111001111101100010110000000000	190
CE_W_09_0016	JEJUNI	WATER_Vehicle	2009	0010010001111111111101100010110000000000	184
CE_W_09_0089	JEJUNI	WATER_Vehicle	2009	0010010001111111111101100010111000000000	187
CE_W_09_0015	COLI	WATER_Vehicle	2009	0010010110111000111010000010110000001011	567
06_4087	UNKNOWN	WATER_Vehicle	2006	0010011111100000000010000000000000001001	637
06_4088	UNKNOWN	WATER_Vehicle	2006	0010011111100000000010000000000000001001	637
06_4089	UNKNOWN	WATER_Vehicle	2006	0010011111100000000010000000000000001001	637
CE_W_09_0058	JEJUNI	WATER_Vehicle	2009	0011000001100001110000100010110000000000	5
CE_W_10_0090	JEJUNI	WATER_Vehicle	2010	0011000001100111111100100010110000000000	16
CE_W_10_0093	JEJUNI	WATER_Vehicle	2010	0011000001100111111100100010110000000000	16
CE_W_11_0008	JEJUNI	WATER_Vehicle	2011	0011000001100111111100100010110000000000	16
CE_W_11_0097	JEJUNI	WATER_Vehicle	2011	0011000001100111111100100010110000000000	16
CE_W_11_0106	JEJUNI	WATER_Vehicle	2011	0011000001100111110000101110110000000000	22
CE_W_11_0006	COLI	WATER_Vehicle	2011	0011000111111000111010010011110000001001	476
CE_W_09_0100	JEJUNI	WATER_Vehicle	2009	0011001001111000100000011011111000000100	129
CE_W_10_0074	JEJUNI	WATER_Vehicle	2010	0011101001111000100001000010110000000100	122
CE_W_11_0007	JEJUNI	WATER_Vehicle	2011	0110000001111111111101110011111000000000	194
CE_W_10_0084	JEJUNI	WATER_Vehicle	2010	0110001001100000100000000010110000000100	128
CE_W_09_0092	COLI	WATER_Vehicle	2009	0110011111000000000010000000000000001011	640
CE_W_09_0098	COLI	WATER_Vehicle	2009	0110011111000000000010000000000000001011	640
CE_W_09_0103	COLI	WATER_Vehicle	2009	0110011111000000000010000000000000001011	640
CE_W_09_0102	JEJUNI	WATER_Vehicle	2009	0111000001100111111100100010010000000000	19
CE_W_11_0020	JEJUNI	WATER_Vehicle	2011	0111001001100001111100110011111000001000	73
CE_W_10_0088	JEJUNI	WATER_Vehicle	2010	0111001001111000100001001110110000000100	126
CE_W_11_0034	COLI	WATER_Vehicle	2011	1011000111111000111110110111110000001001	272
